# Supplementary material for: Gender identity is indexed and perceived in speech
Source: PLoS One. 2018 Dec 20;13(12):e0209226. doi: 10.1371/journal.pone.0209226 (PMC6301784; doi:10.1371/journal.pone.0209226)
Supplement: S1 Data — (CSV) [file pone.0209226.s001.csv]

speaker	sex	TMF	GEPAQ_F+	duration(s)	vowelspace_bark	mean_f0_Hz	SD_f0	Ed_s-sh_DCT123_mel
CF01	m	2.33	5.88	347.59	11.98252175	130.84	52.91	9.3990228
CF02	m	2.83	4.38	546.42	12.64981857	103.95	34.2	8.898710282
CF03	m	3.17	4.5	226.64	13.52881961	113.68	38.39	10.73956187
CF04	m	2.33	4.25	732.89	11.79828904	107.81	35.65	9.598691225
CF05	m	2.83	5	329.04	10.44766191	121.52	33.16	8.438338676
CF07	m	2.5	5.38	310.61	16.00519061	144.715	25.66	13.22978934
CF08	m	1.5	5.38	497.05	11.23534152	112.26	33.21	16.05497708
CF09	m	2.17	4	382.83	5.214638434	126.63	32.95	12.74055704
CF10	m	1.5	3.5	319.89	10.46374157	113.11	35.86	9.827926722
CF12	m	2.67	5.5	419.42	10.11260964	108.99	42.79	10.42186051
Fa01	m	2.67	5.63	795.47	15.50731241	133.36	33.11	15.78231284
Fa02	m	4	5.38	290.93	17.02300907	131.87	54.47	15.49614031
Fa04	m	2.5	4.63	342.83	9.373254972	98.64	37.83	9.642113418
Fa05	m	4.17	5.63	453.6	17.73728094	130.46	39.03	13.30385465
Fa06	m	4	5.38	301.17	11.05206365	134.5	43.23	9.846235517
Fa07	m	3.5	5.75	466.92	13.82549681	135.08	46.55	13.46828221
Fa08	m	3.5	5.38	744.58	13.96648034	125.04	26.92	12.25343375
Fa09	m	2.67	5.25	221.52	13.36037643	133.16	26.43	11.81270609
Fa10	m	3.17	5.75	418.27	13.4911485	133.22	23.24	9.17531785
Fa11	m	2.83	4.38	221.47	11.1465105	113.44	44.43	16.97312862
M100	f	5.17	5.5	370.07	18.74826799	183.77	64.87	15.03850762
M130	f	6	6.63	361.27	25.1429192	224.52	50.81	12.939662
Mo01	f	4.83	6.13	299.63	12.72488132	227.8	41.54	8.745873866
Mo02	f	5.17	6	264.04	19.58691864	251.85	58.28	14.12757319
Mo03	f	4.67	6.13	291.42	21.21079793	195.02	61.5	11.91858185
Mo04	f	4.83	5.25	604.06	19.60708203	204.05	47.86	10.39667411
Mo05	f	4.17	4.5	369.58	16.1508556	204.35	43.5	9.862621917
Mo06	f	5.33	5.5	294.44	20.87110593	232.67	67.3	8.14441025
Mo07	f	6.33	6	226.28	21.16835959	226.73	61.06	10.63344359
Mo08	f	4.83	6.13	367.55	19.52695175	211.54	56.66	11.14205362
Mo09	f	4.83	5.88	623.26	23.47200687	185.3	65.46	15.89766842
Mo10	f	5.5	5.75	318.26	18.56202098	228.67	64.55	9.620567791
Mo11	f	5.17	5.63	221.26	13.92037184	205.48	71.92	8.309439764
Mo12	f	5.17	5.25	544.13	19.74137976	199.54	61.07	12.01530805
Mo13	f	6.67	6.38	365.04	24.85686872	217.51	60.4	12.939662
Mo14	f	5.83	5.75	215.27	27.89815102	204.04	53.99	11.81738582
Mo15	f	3.67	5.13	323.65	23.45814761	177.93	53.49	16.28093248
