# Supplementary material for: Gender identity is indexed and perceived in speech
Source: PLoS One. 2018 Dec 20;13(12):e0209226. doi: 10.1371/journal.pone.0209226 (PMC6301784; doi:10.1371/journal.pone.0209226)
Supplement: S2 Data — (CSV) [file pone.0209226.s002.csv]

listener_sex	listener_GEPAQ	listener	stimulus_pair	speaker1	speaker2	GEPAQ1	GEPAQ2	GEPAQ_Diff.	response	response_coded	response_SP1	response_SP2	CoG_SP1	CoG_SP2	diff_COG	skewness_SP1	skewness_SP2	diff_Skew	f1_mid_SP1	f1_mid_SP2	diff_F1	f2_mid_SP1	f2_mid_SP2	diff_F2	f0_mid_1.ZP_a_SP1	f0_mid_1.ZP_a_SP2	diff_f0_a	f0_mid_2.ZP_e_SP1	f0_mid_2.ZP_e_SP2	f0_cont_SP1	f0_cont_SP2	f0_cont_diff	dur_word_SP1	dur_word_SP2	dur_s_SP1	dur_s_SP2	dur_snorm_SP1	dur_snorm_SP2	diff_word	diff_s	diff_snorm	DCT2mel_SP1	DCT2mel_SP2	diff_DCT2mel	DCT3mel_SP1	DCT3mel_SP2	diff_DCT3mel	DCT1mel_SP1	DCT1mel_SP2
m	4.14	Ho01	CF10,EX03	CF10	EX03	3.57	5	1.43	A2	-2	2	-2	3533	5838	2305	-0.3612	-0.6274	-0.2662	421	592	171	1058	1233	175	109.5	148.1	38.6	115.4	143.3	5.9	-4.8	-10.7	0.434461543	0.388180669	0.060767737	0.104353547	13.98690816	26.88272635	-0.046280874	0.04358581	12.89581819	0.639366419	1.74491368	1.105547261	8.069663928	8.56318209	0.493518162	-4.098734637	-8.535371704
m	4.14	Ho01	Fa04,Fa08	Fa04	Fa08	4.43	5.43	1	A3	-3	3	-3	5234	5944	710	-0.4936	-0.8369	-0.3433	421	649	228	916	1320	404	110.6	133.8	23.2	117.8	227.3	7.2	93.5	86.3	0.356749223	0.364349979	0.0932834	0.077717325	26.14817188	21.33040469	0.007600756	-0.015566075	-4.817767189	1.841511376	3.490293466	1.64878209	6.461347382	7.21707515	0.755727768	-7.674902345	-10.49284381
m	4.14	Ho01	CF07,CF08	CF07	CF08	5.14	5.29	0.15	B2	2	-2	2	6130	5715	-415	-0.4354	0.4121	0.8475	515	573	58	1332	1206	-126	160.2	112.4	-47.8	157.3	102.8	-2.9	-9.6	-6.7	0.43620072	0.555324784	0.110555662	0.119148342	25.34513515	21.45561398	0.119124064	0.00859268	-3.889521166	4.426606308	3.433425711	-0.993180597	6.825313439	6.016214779	-0.80909866	-9.384479526	-9.783119757
m	4.14	Ho01	Fa03,Fa06	Fa03	Fa06	4.29	5.43	1.14	A2	-2	2	-2	6405	5179	-1226	-1.4974	-1.1398	0.3576	441	546	105	1482	1489	7	78.88	140.5	61.62	65.2	157	-13.68	16.5	30.18	0.323114322	0.187174105	0.088076971	0.079949862	27.25876416	42.71416818	-0.135940217	-0.008127109	15.45540402	4.379734715	2.349894107	-2.029840608	2.62296962	3.987353674	1.364384054	-4.664930527	1.081985382
m	4.14	Ho01	CF10,EX04	CF10	EX04	3.57	5.43	1.86	0	0	0	0	3533	5944	2411	-0.3612	0.1354	0.4966	421	693	272	1058	1125	67	109.5	127.8	18.3	115.4	114.9	5.9	-12.9	-18.8	0.434461543	0.441234424	0.060767737	0.109946253	13.98690816	24.91787744	0.006772881	0.049178516	10.93096928	0.639366419	1.302609569	0.66324315	8.069663928	3.358522496	-4.711141432	-4.098734637	-7.399611163
m	4.14	Ho01	CF03,Fa08	CF03	Fa08	4.71	5.43	0.72	A2	-2	2	-2	5796	5944	148	-1.6114	-0.8369	0.7745	720	649	-71	1383	1320	-63	129.5	133.8	4.3	154.5	227.3	25	93.5	68.5	0.630307629	0.364349979	0.147499079	0.077717325	23.40112545	21.33040469	-0.26595765	-0.069781754	-2.070720765	3.275341838	3.490293466	0.214951628	6.494469319	7.21707515	0.722605831	-9.738241311	-10.49284381
m	4.14	Ho01	CF04,Fa04	CF04	Fa04	4.14	4.43	0.29	B2	2	-2	2	2823	5234	2411	0.1147	-0.4936	-0.6083	352	421	69	974	916	-58	124	110.6	-13.4	124.6	117.8	0.6	7.2	6.6	0.444678748	0.356749223	0.073011048	0.0932834	16.41883007	26.14817188	-0.087929525	0.020272352	9.729341805	-0.067559254	1.841511376	1.90907063	9.090734147	6.461347382	-2.629386765	-4.123045286	-7.674902345
m	4.14	Ho01	CF02,EX03	CF02	EX03	4.57	5	0.43	0	0	0	0	5161	5838	677	1.0181	-0.6274	-1.6455	656	592	-64	1474	1233	-241	112.3	148.1	35.8	189.7	143.3	77.4	-4.8	-82.2	0.435772754	0.388180669	0.115835758	0.104353547	26.58168895	26.88272635	-0.047592085	-0.011482211	0.301037402	3.101358549	1.74491368	-1.356444869	8.737714568	8.56318209	-0.174532478	-9.362339862	-8.535371704
m	4.14	Ho01	Fa02,Fa04	Fa02	Fa04	5.29	4.43	-0.86	B2	2	-2	2	5623	5234	-389	-0.883	-0.4936	0.3894	765	421	-344	1360	916	-444	133.3	110.6	-22.7	135.4	117.8	2.1	7.2	5.1	0.498627098	0.356749223	0.10009276	0.0932834	20.07367036	26.14817188	-0.141877875	-0.00680936	6.074501513	2.847607052	1.841511376	-1.006095676	8.654758052	6.461347382	-2.19341067	-8.470232391	-7.674902345
m	4.14	Ho01	CF02,Fa09	CF02	Fa09	4.57	5.29	0.72	A1	-1	1	-1	5161	5781	620	1.0181	-0.8475	-1.8656	656	578	-78	1474	1439	-35	112.3	109.8	-2.5	189.7	57.1	77.4	-52.7	-130.1	0.435772754	0.307199614	0.115835758	0.085790426	26.58168895	27.92660605	-0.12857314	-0.030045332	1.344917103	3.101358549	3.746393452	0.645034903	8.737714568	6.471643836	-2.266070732	-9.362339862	-8.968148442
m	4.14	Ho01	CF02,Fa01	CF02	Fa01	4.57	5.57	1	B1	1	-1	1	5161	6054	893	1.0181	-1.4289	-2.447	656	454	-202	1474	1109	-365	112.3	108.4	-3.9	189.7	100.8	77.4	-7.6	-85	0.435772754	0.509546638	0.115835758	0.115481715	26.58168895	22.66362024	0.073773884	-0.000354043	-3.918068707	3.101358549	3.803412917	0.702054368	8.737714568	6.055654279	-2.682060289	-9.362339862	-7.403792164
m	4.14	Ho01	CF01,CF04	CF01	CF04	5.86	4.14	-1.72	B2	2	-2	2	5677	2823	-2854	-1.2071	0.1147	1.3218	603	352	-251	1288	974	-314	161.3	124	-37.3	192	124.6	30.7	0.6	-30.1	0.406440405	0.444678748	0.067680598	0.073011048	16.65203488	16.41883007	0.038238343	0.00533045	-0.233204806	0.545566101	-0.067559254	-0.613125355	6.380849677	9.090734147	2.70988447	-7.183554364	-4.123045286
m	4.14	Ho01	CF03,Fa09	CF03	Fa09	4.71	5.29	0.58	A1	-1	1	-1	5796	5781	-15	-1.6114	-0.8475	0.7639	720	578	-142	1383	1439	56	129.5	109.8	-19.7	154.5	57.1	25	-52.7	-77.7	0.630307629	0.307199614	0.147499079	0.085790426	23.40112545	27.92660605	-0.323108015	-0.061708653	4.525480601	3.275341838	3.746393452	0.471051614	6.494469319	6.471643836	-0.022825483	-9.738241311	-8.968148442
m	4.14	Ho01	CF03,Ex05	CF03	Ex05	4.71	5	0.29	0	0	0	0	5796	6343	547	-1.6114	-1.1324	0.479	720	585	-135	1383	1165	-218	129.5	139.5	10	154.5	178.2	25	38.7	13.7	0.630307629	0.441747338	0.147499079	0.106297989	23.40112545	24.06307404	-0.188560291	-0.04120109	0.661948584	3.275341838	4.636314662	1.360972824	6.494469319	3.404824404	-3.089644915	-9.738241311	-9.857111224
m	4.14	Ho01	CF10,Fa06	CF10	Fa06	3.57	5.43	1.86	A1	-1	1	-1	3533	5179	1646	-0.3612	-1.1398	-0.7786	421	546	125	1058	1489	431	109.5	140.5	31	115.4	157	5.9	16.5	10.6	0.434461543	0.187174105	0.060767737	0.079949862	13.98690816	42.71416818	-0.247287438	0.019182125	28.72726002	0.639366419	2.349894107	1.710527688	8.069663928	3.987353674	-4.082310254	-4.098734637	1.081985382
m	4.14	Ho01	CF10,Fa09	CF10	Fa09	3.57	5.29	1.72	A1	-1	1	-1	3533	5781	2248	-0.3612	-0.8475	-0.4863	421	578	157	1058	1439	381	109.5	109.8	0.3	115.4	57.1	5.9	-52.7	-58.6	0.434461543	0.307199614	0.060767737	0.085790426	13.98690816	27.92660605	-0.127261929	0.025022689	13.9396979	0.639366419	3.746393452	3.107027033	8.069663928	6.471643836	-1.598020092	-4.098734637	-8.968148442
m	4.14	Ho01	CF02,CF08	CF02	CF08	4.57	5.29	0.72	B1	1	-1	1	5161	5715	554	1.0181	0.4121	-0.606	656	573	-83	1474	1206	-268	112.3	112.4	0.1	189.7	102.8	77.4	-9.6	-87	0.435772754	0.555324784	0.115835758	0.119148342	26.58168895	21.45561398	0.11955203	0.003312584	-5.126074969	3.101358549	3.433425711	0.332067162	8.737714568	6.016214779	-2.721499789	-9.362339862	-9.783119757
m	4.14	Ho01	CF12,Fa04	CF12	Fa04	5.43	4.43	-1	B2	2	-2	2	6174	5234	-940	-1.2456	-0.4936	0.752	527	421	-106	1201	916	-285	105.4	110.6	5.2	169.3	117.8	63.9	7.2	-56.7	0.366576637	0.356749223	0.079346661	0.0932834	21.64531315	26.14817188	-0.009827414	0.013936739	4.502858731	1.387334641	1.841511376	0.454176735	5.951176529	6.461347382	0.510170853	-6.869829181	-7.674902345
m	4.14	Ho01	CF02,CF12	CF02	CF12	4.57	5.43	0.86	0	0	0	0	5161	6174	1013	1.0181	-1.2456	-2.2637	656	527	-129	1474	1201	-273	112.3	105.4	-6.9	189.7	169.3	77.4	63.9	-13.5	0.435772754	0.366576637	0.115835758	0.079346661	26.58168895	21.64531315	-0.069196117	-0.036489097	-4.936375804	3.101358549	1.387334641	-1.714023908	8.737714568	5.951176529	-2.786538039	-9.362339862	-6.869829181
m	4.14	Ho01	CF02,Fa03	CF02	Fa03	4.57	4.29	-0.28	B3	3	-3	3	5161	6405	1244	1.0181	-1.4974	-2.5155	656	441	-215	1474	1482	8	112.3	78.88	-33.42	189.7	65.2	77.4	-13.68	-91.08	0.435772754	0.323114322	0.115835758	0.088076971	26.58168895	27.25876416	-0.112658432	-0.027758787	0.677075209	3.101358549	4.379734715	1.278376166	8.737714568	2.62296962	-6.114744948	-9.362339862	-4.664930527
m	4.14	Ho01	CF04,EX03	CF04	EX03	4.14	5	0.86	A1	-1	1	-1	2823	5838	3015	0.1147	-0.6274	-0.7421	352	592	240	974	1233	259	124	148.1	24.1	124.6	143.3	0.6	-4.8	-5.4	0.444678748	0.388180669	0.073011048	0.104353547	16.41883007	26.88272635	-0.056498079	0.031342499	10.46389628	-0.067559254	1.74491368	1.812472934	9.090734147	8.56318209	-0.527552057	-4.123045286	-8.535371704
m	4.14	Ho01	Fa01,Fa03	Fa01	Fa03	5.57	4.29	-1.28	B2	2	-2	2	6054	6405	351	-1.4289	-1.4974	-0.0685	454	441	-13	1109	1482	373	108.4	78.88	-29.52	100.8	65.2	-7.6	-13.68	-6.08	0.509546638	0.323114322	0.115481715	0.088076971	22.66362024	27.25876416	-0.186432316	-0.027404744	4.595143916	3.803412917	4.379734715	0.576321798	6.055654279	2.62296962	-3.432684659	-7.403792164	-4.664930527
m	4.14	Ho01	CF04,Fa02	CF04	Fa02	4.14	5.29	1.15	A1	-1	1	-1	2823	5623	2800	0.1147	-0.883	-0.9977	352	765	413	974	1360	386	124	133.3	9.3	124.6	135.4	0.6	2.1	1.5	0.444678748	0.498627098	0.073011048	0.10009276	16.41883007	20.07367036	0.05394835	0.027081712	3.654840292	-0.067559254	2.847607052	2.915166306	9.090734147	8.654758052	-0.435976095	-4.123045286	-8.470232391
m	4.14	Ho01	CF07,Fa02	CF07	Fa02	5.14	5.29	0.15	A1	-1	1	-1	6130	5623	-507	-0.4354	-0.883	-0.4476	515	765	250	1332	1360	28	160.2	133.3	-26.9	157.3	135.4	-2.9	2.1	5	0.43620072	0.498627098	0.110555662	0.10009276	25.34513515	20.07367036	0.062426378	-0.010462902	-5.271464783	4.426606308	2.847607052	-1.578999256	6.825313439	8.654758052	1.829444613	-9.384479526	-8.470232391
m	4.14	Ho01	Fa06,Fa09	Fa06	Fa09	5.43	5.29	-0.14	0	0	0	0	5179	5781	602	-1.1398	-0.8475	0.2923	546	578	32	1489	1439	-50	140.5	109.8	-30.7	157	57.1	16.5	-52.7	-69.2	0.187174105	0.307199614	0.079949862	0.085790426	42.71416818	27.92660605	0.120025509	0.005840564	-14.78756213	2.349894107	3.746393452	1.396499345	3.987353674	6.471643836	2.484290162	1.081985382	-8.968148442
m	4.14	Ho01	CF08,Fa03	CF08	Fa03	5.29	4.29	-1	B2	2	-2	2	5715	6405	690	0.4121	-1.4974	-1.9095	573	441	-132	1206	1482	276	112.4	78.88	-33.52	102.8	65.2	-9.6	-13.68	-4.08	0.555324784	0.323114322	0.119148342	0.088076971	21.45561398	27.25876416	-0.232210462	-0.031071371	5.803150178	3.433425711	4.379734715	0.946309004	6.016214779	2.62296962	-3.393245159	-9.783119757	-4.664930527
m	4.14	Ho01	CF05,Fa02	CF05	Fa02	5	5.29	0.29	A1	-1	1	-1	4873	5623	750	-1.484	-0.883	0.601	438	765	327	1027	1360	333	116	133.3	17.3	191	135.4	75	2.1	-72.9	0.393344006	0.498627098	0.092523197	0.10009276	23.52220839	20.07367036	0.105283092	0.007569563	-3.44853803	-1.70133196	2.847607052	4.548939012	8.517780032	8.654758052	0.13697802	-4.430227905	-8.470232391
m	4.14	Ho01	CF01,CF05	CF01	CF05	5.86	5	-0.86	0	0	0	0	5677	4873	-804	-1.2071	-1.484	-0.2769	603	438	-165	1288	1027	-261	161.3	116	-45.3	192	191	30.7	75	44.3	0.406440405	0.393344006	0.067680598	0.092523197	16.65203488	23.52220839	-0.013096399	0.024842599	6.870173517	0.545566101	-1.70133196	-2.246898061	6.380849677	8.517780032	2.136930355	-7.183554364	-4.430227905
m	4.14	Ho01	Fa01,Fa02	Fa01	Fa02	5.57	5.29	-0.28	A1	-1	1	-1	6054	5623	-431	-1.4289	-0.883	0.5459	454	765	311	1109	1360	251	108.4	133.3	24.9	100.8	135.4	-7.6	2.1	9.7	0.509546638	0.498627098	0.115481715	0.10009276	22.66362024	20.07367036	-0.01091954	-0.015388955	-2.589949879	3.803412917	2.847607052	-0.955805865	6.055654279	8.654758052	2.599103773	-7.403792164	-8.470232391
m	4.14	Ho01	CF01,EX05	CF01	EX05	5.86	5	-0.86	0	0	0	0	5677	6343	666	-1.2071	-1.1324	0.0747	603	585	-18	1288	1165	-123	161.3	139.5	-21.8	192	178.2	30.7	38.7	8	0.406440405	0.441747338	0.067680598	0.106297989	16.65203488	24.06307404	0.035306933	0.038617391	7.411039159	0.545566101	4.636314662	4.090748561	6.380849677	3.404824404	-2.976025273	-7.183554364	-9.857111224
m	4.14	Ho01	CF01,Fa06	CF01	Fa06	5.86	5.43	-0.43	0	0	0	0	5677	5179	-498	-1.2071	-1.1398	0.0673	603	546	-57	1288	1489	201	161.3	140.5	-20.8	192	157	30.7	16.5	-14.2	0.406440405	0.187174105	0.067680598	0.079949862	16.65203488	42.71416818	-0.2192663	0.012269264	26.0621333	0.545566101	2.349894107	1.804328006	6.380849677	3.987353674	-2.393496003	-7.183554364	1.081985382
m	4.14	Ho01	CF05,CF12	CF05	CF12	5	5.43	0.43	B1	1	-1	1	4873	6174	1301	-1.484	-1.2456	0.2384	438	527	89	1027	1201	174	116	105.4	-10.6	191	169.3	75	63.9	-11.1	0.393344006	0.366576637	0.092523197	0.079346661	23.52220839	21.64531315	-0.026767369	-0.013176536	-1.876895249	-1.70133196	1.387334641	3.088666601	8.517780032	5.951176529	-2.566603503	-4.430227905	-6.869829181
m	4.14	Ho01	CF12,Fa02	CF12	Fa02	5.43	5.29	-0.14	A1	-1	1	-1	6174	5623	-551	-1.2456	-0.883	0.3626	527	765	238	1201	1360	159	105.4	133.3	27.9	169.3	135.4	63.9	2.1	-61.8	0.366576637	0.498627098	0.079346661	0.10009276	21.64531315	20.07367036	0.132050461	0.020746099	-1.571642782	1.387334641	2.847607052	1.460272411	5.951176529	8.654758052	2.703581523	-6.869829181	-8.470232391
m	4.14	Ho01	CF04,EX04	CF04	EX04	4.14	5.43	1.29	A2	-2	2	-2	2823	5944	3121	0.1147	0.1354	0.0207	352	693	341	974	1125	151	124	127.8	3.8	124.6	114.9	0.6	-12.9	-13.5	0.444678748	0.441234424	0.073011048	0.109946253	16.41883007	24.91787744	-0.003444324	0.036935205	8.499047369	-0.067559254	1.302609569	1.370168823	9.090734147	3.358522496	-5.732211651	-4.123045286	-7.399611163
m	4.14	Ho01	EX04,Fa06	EX04	Fa06	5.43	5.43	0	A2	-2	2	-2	5944	5179	-765	0.1354	-1.1398	-1.2752	693	546	-147	1125	1489	364	127.8	140.5	12.7	114.9	157	-12.9	16.5	29.4	0.441234424	0.187174105	0.109946253	0.079949862	24.91787744	42.71416818	-0.254060319	-0.029996391	17.79629074	1.302609569	2.349894107	1.047284538	3.358522496	3.987353674	0.628831178	-7.399611163	1.081985382
m	4.14	Ho01	CF03,Fa01	CF03	Fa01	4.71	5.57	0.86	B2	2	-2	2	5796	6054	258	-1.6114	-1.4289	0.1825	720	454	-266	1383	1109	-274	129.5	108.4	-21.1	154.5	100.8	25	-7.6	-32.6	0.630307629	0.509546638	0.147499079	0.115481715	23.40112545	22.66362024	-0.120760991	-0.032017364	-0.737505209	3.275341838	3.803412917	0.528071079	6.494469319	6.055654279	-0.43881504	-9.738241311	-7.403792164
m	4.14	Ho01	CF01,CF10	CF01	CF10	5.86	3.57	-2.29	B1	1	-1	1	5677	3533	-2144	-1.2071	-0.3612	0.8459	603	421	-182	1288	1058	-230	161.3	109.5	-51.8	192	115.4	30.7	5.9	-24.8	0.406440405	0.434461543	0.067680598	0.060767737	16.65203488	13.98690816	0.028021138	-0.006912861	-2.665126721	0.545566101	0.639366419	0.093800318	6.380849677	8.069663928	1.688814251	-7.183554364	-4.098734637
m	4.14	Ho01	CF07,Fa06	CF07	Fa06	5.14	5.43	0.29	0	0	0	0	6130	5179	-951	-0.4354	-1.1398	-0.7044	515	546	31	1332	1489	157	160.2	140.5	-19.7	157.3	157	-2.9	16.5	19.4	0.43620072	0.187174105	0.110555662	0.079949862	25.34513515	42.71416818	-0.249026615	-0.0306058	17.36903303	4.426606308	2.349894107	-2.076712201	6.825313439	3.987353674	-2.837959765	-9.384479526	1.081985382
m	4.14	Ho01	CF10,Fa08	CF10	Fa08	3.57	5.43	1.86	A1	-1	1	-1	3533	5944	2411	-0.3612	-0.8369	-0.4757	421	649	228	1058	1320	262	109.5	133.8	24.3	115.4	227.3	5.9	93.5	87.6	0.434461543	0.364349979	0.060767737	0.077717325	13.98690816	21.33040469	-0.070111564	0.016949588	7.34349653	0.639366419	3.490293466	2.850927047	8.069663928	7.21707515	-0.852588778	-4.098734637	-10.49284381
m	4.14	Ho01	CF08,EX04	CF08	EX04	5.29	5.43	0.14	0	0	0	0	5715	5944	229	0.4121	0.1354	-0.2767	573	693	120	1206	1125	-81	112.4	127.8	15.4	102.8	114.9	-9.6	-12.9	-3.3	0.555324784	0.441234424	0.119148342	0.109946253	21.45561398	24.91787744	-0.11409036	-0.009202089	3.462263459	3.433425711	1.302609569	-2.130816142	6.016214779	3.358522496	-2.657692283	-9.783119757	-7.399611163
m	4.14	Ho01	CF04,CF07	CF04	CF07	4.14	5.14	1	A2	-2	2	-2	2823	6130	3307	0.1147	-0.4354	-0.5501	352	515	163	974	1332	358	124	160.2	36.2	124.6	157.3	0.6	-2.9	-3.5	0.444678748	0.43620072	0.073011048	0.110555662	16.41883007	25.34513515	-0.008478028	0.037544614	8.926305076	-0.067559254	4.426606308	4.494165562	9.090734147	6.825313439	-2.265420708	-4.123045286	-9.384479526
m	4.14	Ho01	Fa02,Fa09	Fa02	Fa09	5.29	5.29	0	A1	-1	1	-1	5623	5781	158	-0.883	-0.8475	0.0355	765	578	-187	1360	1439	79	133.3	109.8	-23.5	135.4	57.1	2.1	-52.7	-54.8	0.498627098	0.307199614	0.10009276	0.085790426	20.07367036	27.92660605	-0.191427484	-0.014302334	7.852935689	2.847607052	3.746393452	0.8987864	8.654758052	6.471643836	-2.183114216	-8.470232391	-8.968148442
m	4.14	Ho01	CF07,Fa08	CF07	Fa08	5.14	5.43	0.29	0	0	0	0	6130	5944	-186	-0.4354	-0.8369	-0.4015	515	649	134	1332	1320	-12	160.2	133.8	-26.4	157.3	227.3	-2.9	93.5	96.4	0.43620072	0.364349979	0.110555662	0.077717325	25.34513515	21.33040469	-0.071850741	-0.032838337	-4.01473046	4.426606308	3.490293466	-0.936312842	6.825313439	7.21707515	0.391761711	-9.384479526	-10.49284381
m	4.14	Ho01	CF02,CF07	CF02	CF07	4.57	5.14	0.57	A1	-1	1	-1	5161	6130	969	1.0181	-0.4354	-1.4535	656	515	-141	1474	1332	-142	112.3	160.2	47.9	189.7	157.3	77.4	-2.9	-80.3	0.435772754	0.43620072	0.115835758	0.110555662	26.58168895	25.34513515	0.000427966	-0.005280096	-1.236553803	3.101358549	4.426606308	1.325247759	8.737714568	6.825313439	-1.912401129	-9.362339862	-9.384479526
m	4.14	Ho01	CF03,CF04	CF03	CF04	4.71	4.14	-0.57	B1	1	-1	1	5796	2823	-2973	-1.6114	0.1147	1.7261	720	352	-368	1383	974	-409	129.5	124	-5.5	154.5	124.6	25	0.6	-24.4	0.630307629	0.444678748	0.147499079	0.073011048	23.40112545	16.41883007	-0.185628881	-0.074488031	-6.982295381	3.275341838	-0.067559254	-3.342901092	6.494469319	9.090734147	2.596264828	-9.738241311	-4.123045286
m	4.14	Ho01	CF02,Fa06	CF02	Fa06	4.57	5.43	0.86	A1	-1	1	-1	5161	5179	18	1.0181	-1.1398	-2.1579	656	546	-110	1474	1489	15	112.3	140.5	28.2	189.7	157	77.4	16.5	-60.9	0.435772754	0.187174105	0.115835758	0.079949862	26.58168895	42.71416818	-0.248598649	-0.035885896	16.13247923	3.101358549	2.349894107	-0.751464442	8.737714568	3.987353674	-4.750360894	-9.362339862	1.081985382
m	4.14	Ho01	CF04,CF10	CF04	CF10	4.14	3.57	-0.57	B1	1	-1	1	2823	3533	710	0.1147	-0.3612	-0.4759	352	421	69	974	1058	84	124	109.5	-14.5	124.6	115.4	0.6	5.9	5.3	0.444678748	0.434461543	0.073011048	0.060767737	16.41883007	13.98690816	-0.010217205	-0.012243311	-2.431921914	-0.067559254	0.639366419	0.706925673	9.090734147	8.069663928	-1.021070219	-4.123045286	-4.098734637
m	4.14	Ho01	EX03,Fa06	EX03	Fa06	5	5.43	0.43	0	0	0	0	5838	5179	-659	-0.6274	-1.1398	-0.5124	592	546	-46	1233	1489	256	148.1	140.5	-7.6	143.3	157	-4.8	16.5	21.3	0.388180669	0.187174105	0.104353547	0.079949862	26.88272635	42.71416818	-0.201006564	-0.024403685	15.83144183	1.74491368	2.349894107	0.604980427	8.56318209	3.987353674	-4.575828416	-8.535371704	1.081985382
m	4.14	Ho01	EX04,Fa04	EX04	Fa04	5.43	4.43	-1	B2	2	-2	2	5944	5234	-710	0.1354	-0.4936	-0.629	693	421	-272	1125	916	-209	127.8	110.6	-17.2	114.9	117.8	-12.9	7.2	20.1	0.441234424	0.356749223	0.109946253	0.0932834	24.91787744	26.14817188	-0.084485201	-0.016662853	1.230294436	1.302609569	1.841511376	0.538901807	3.358522496	6.461347382	3.102824886	-7.399611163	-7.674902345
m	4.14	Ho01	CF07,Fa01	CF07	Fa01	5.14	5.57	0.43	B2	2	-2	2	6130	6054	-76	-0.4354	-1.4289	-0.9935	515	454	-61	1332	1109	-223	160.2	108.4	-51.8	157.3	100.8	-2.9	-7.6	-4.7	0.43620072	0.509546638	0.110555662	0.115481715	25.34513515	22.66362024	0.073345918	0.004926053	-2.681514904	4.426606308	3.803412917	-0.623193391	6.825313439	6.055654279	-0.76965916	-9.384479526	-7.403792164
m	4.14	Ho01	CF03,CF12	CF03	CF12	4.71	5.43	0.72	B2	2	-2	2	5796	6174	378	-1.6114	-1.2456	0.3658	720	527	-193	1383	1201	-182	129.5	105.4	-24.1	154.5	169.3	25	63.9	38.9	0.630307629	0.366576637	0.147499079	0.079346661	23.40112545	21.64531315	-0.263730992	-0.068152418	-1.755812306	3.275341838	1.387334641	-1.888007197	6.494469319	5.951176529	-0.54329279	-9.738241311	-6.869829181
m	4.14	Ho01	CF07,CF12	CF07	CF12	5.14	5.43	0.29	B1	1	-1	1	6130	6174	44	-0.4354	-1.2456	-0.8102	515	527	12	1332	1201	-131	160.2	105.4	-54.8	157.3	169.3	-2.9	63.9	66.8	0.43620072	0.366576637	0.110555662	0.079346661	25.34513515	21.64531315	-0.069624083	-0.031209001	-3.699822002	4.426606308	1.387334641	-3.039271667	6.825313439	5.951176529	-0.87413691	-9.384479526	-6.869829181
m	4.14	Ho01	CF04,EX05	CF04	EX05	4.14	5	0.86	A1	-1	1	-1	2823	6343	3520	0.1147	-1.1324	-1.2471	352	585	233	974	1165	191	124	139.5	15.5	124.6	178.2	0.6	38.7	38.1	0.444678748	0.441747338	0.073011048	0.106297989	16.41883007	24.06307404	-0.00293141	0.033286941	7.644243965	-0.067559254	4.636314662	4.703873916	9.090734147	3.404824404	-5.685909743	-4.123045286	-9.857111224
m	4.14	Ho01	CF03,Fa03	CF03	Fa03	4.71	4.29	-0.42	B2	2	-2	2	5796	6405	609	-1.6114	-1.4974	0.114	720	441	-279	1383	1482	99	129.5	78.88	-50.62	154.5	65.2	25	-13.68	-38.68	0.630307629	0.323114322	0.147499079	0.088076971	23.40112545	27.25876416	-0.307193307	-0.059422108	3.857638707	3.275341838	4.379734715	1.104392877	6.494469319	2.62296962	-3.871499699	-9.738241311	-4.664930527
m	4.14	Ho01	CF02,EX04	CF02	EX04	4.57	5.43	0.86	0	0	0	0	5161	5944	783	1.0181	0.1354	-0.8827	656	693	37	1474	1125	-349	112.3	127.8	15.5	189.7	114.9	77.4	-12.9	-90.3	0.435772754	0.441234424	0.115835758	0.109946253	26.58168895	24.91787744	0.00546167	-0.005889505	-1.66381151	3.101358549	1.302609569	-1.79874898	8.737714568	3.358522496	-5.379192072	-9.362339862	-7.399611163
m	4.14	Ho01	Fa02,Fa06	Fa02	Fa06	5.29	5.43	0.14	0	0	0	0	5623	5179	-444	-0.883	-1.1398	-0.2568	765	546	-219	1360	1489	129	133.3	140.5	7.2	135.4	157	2.1	16.5	14.4	0.498627098	0.187174105	0.10009276	0.079949862	20.07367036	42.71416818	-0.311452993	-0.020142898	22.64049782	2.847607052	2.349894107	-0.497712945	8.654758052	3.987353674	-4.667404378	-8.470232391	1.081985382
m	4.14	Ho01	CF01,CF03	CF01	CF03	5.86	4.71	-1.15	0	0	0	0	5677	5796	119	-1.2071	-1.6114	-0.4043	603	720	117	1288	1383	95	161.3	129.5	-31.8	192	154.5	30.7	25	-5.7	0.406440405	0.630307629	0.067680598	0.147499079	16.65203488	23.40112545	0.223867224	0.079818481	6.749090574	0.545566101	3.275341838	2.729775737	6.380849677	6.494469319	0.113619642	-7.183554364	-9.738241311
m	4.14	Ho01	CF02,CF04	CF02	CF04	4.57	4.14	-0.43	B1	1	-1	1	5161	2823	-2338	1.0181	0.1147	-0.9034	656	352	-304	1474	974	-500	112.3	124	11.7	189.7	124.6	77.4	0.6	-76.8	0.435772754	0.444678748	0.115835758	0.073011048	26.58168895	16.41883007	0.008905994	-0.04282471	-10.16285888	3.101358549	-0.067559254	-3.168917803	8.737714568	9.090734147	0.353019579	-9.362339862	-4.123045286
m	4.14	Ho01	CF01,Fa08	CF01	Fa08	5.86	5.43	-0.43	A1	-1	1	-1	5677	5944	267	-1.2071	-0.8369	0.3702	603	649	46	1288	1320	32	161.3	133.8	-27.5	192	227.3	30.7	93.5	62.8	0.406440405	0.364349979	0.067680598	0.077717325	16.65203488	21.33040469	-0.042090426	0.010036727	4.678369809	0.545566101	3.490293466	2.944727365	6.380849677	7.21707515	0.836225473	-7.183554364	-10.49284381
m	4.14	Ho01	EX04,Fa09	EX04	Fa09	5.43	5.29	-0.14	B1	1	-1	1	5944	5781	-163	0.1354	-0.8475	-0.9829	693	578	-115	1125	1439	314	127.8	109.8	-18	114.9	57.1	-12.9	-52.7	-39.8	0.441234424	0.307199614	0.109946253	0.085790426	24.91787744	27.92660605	-0.13403481	-0.024155827	3.008728613	1.302609569	3.746393452	2.443783883	3.358522496	6.471643836	3.11312134	-7.399611163	-8.968148442
m	4.14	Ho01	CF07,CF10	CF07	CF10	5.14	3.57	-1.57	B1	1	-1	1	6130	3533	-2597	-0.4354	-0.3612	0.0742	515	421	-94	1332	1058	-274	160.2	109.5	-50.7	157.3	115.4	-2.9	5.9	8.8	0.43620072	0.434461543	0.110555662	0.060767737	25.34513515	13.98690816	-0.001739177	-0.049787925	-11.35822699	4.426606308	0.639366419	-3.787239889	6.825313439	8.069663928	1.244350489	-9.384479526	-4.098734637
m	4.14	Ho01	CF02,Fa08	CF02	Fa08	4.57	5.43	0.86	0	0	0	0	5161	5944	783	1.0181	-0.8369	-1.855	656	649	-7	1474	1320	-154	112.3	133.8	21.5	189.7	227.3	77.4	93.5	16.1	0.435772754	0.364349979	0.115835758	0.077717325	26.58168895	21.33040469	-0.071422775	-0.038118433	-5.251284263	3.101358549	3.490293466	0.388934917	8.737714568	7.21707515	-1.520639418	-9.362339862	-10.49284381
m	4.14	Ho01	CF05,Fa06	CF05	Fa06	5	5.43	0.43	A1	-1	1	-1	4873	5179	306	-1.484	-1.1398	0.3442	438	546	108	1027	1489	462	116	140.5	24.5	191	157	75	16.5	-58.5	0.393344006	0.187174105	0.092523197	0.079949862	23.52220839	42.71416818	-0.206169901	-0.012573335	19.19195979	-1.70133196	2.349894107	4.051226067	8.517780032	3.987353674	-4.530426358	-4.430227905	1.081985382
m	4.14	Ho01	CF03,EX04	CF03	EX04	4.71	5.43	0.72	0	0	0	0	5796	5944	148	-1.6114	0.1354	1.7468	720	693	-27	1383	1125	-258	129.5	127.8	-1.7	154.5	114.9	25	-12.9	-37.9	0.630307629	0.441234424	0.147499079	0.109946253	23.40112545	24.91787744	-0.189073205	-0.037552826	1.516751988	3.275341838	1.302609569	-1.972732269	6.494469319	3.358522496	-3.135946823	-9.738241311	-7.399611163
m	4.14	Ho01	EX03,Fa09	EX03	Fa09	5	5.29	0.29	B1	1	-1	1	5838	5781	-57	-0.6274	-0.8475	-0.2201	592	578	-14	1233	1439	206	148.1	109.8	-38.3	143.3	57.1	-4.8	-52.7	-47.9	0.388180669	0.307199614	0.104353547	0.085790426	26.88272635	27.92660605	-0.080981055	-0.018563121	1.043879701	1.74491368	3.746393452	2.001479772	8.56318209	6.471643836	-2.091538254	-8.535371704	-8.968148442
m	4.14	Ho01	CF03,CF07	CF03	CF07	4.71	5.14	0.43	A1	-1	1	-1	5796	6130	334	-1.6114	-0.4354	1.176	720	515	-205	1383	1332	-51	129.5	160.2	30.7	154.5	157.3	25	-2.9	-27.9	0.630307629	0.43620072	0.147499079	0.110555662	23.40112545	25.34513515	-0.194106909	-0.036943417	1.944009695	3.275341838	4.426606308	1.15126447	6.494469319	6.825313439	0.33084412	-9.738241311	-9.384479526
m	4.14	Ho01	Fa06,Fa08	Fa06	Fa08	5.43	5.43	0	0	0	0	0	5179	5944	765	-1.1398	-0.8369	0.3029	546	649	103	1489	1320	-169	140.5	133.8	-6.7	157	227.3	16.5	93.5	77	0.187174105	0.364349979	0.079949862	0.077717325	42.71416818	21.33040469	0.177175874	-0.002232537	-21.38376349	2.349894107	3.490293466	1.140399359	3.987353674	7.21707515	3.229721476	1.081985382	-10.49284381
m	4.14	Ho01	EX03,Fa02	EX03	Fa02	5	5.29	0.29	0	0	0	0	5838	5623	-215	-0.6274	-0.883	-0.2556	592	765	173	1233	1360	127	148.1	133.3	-14.8	143.3	135.4	-4.8	2.1	6.9	0.388180669	0.498627098	0.104353547	0.10009276	26.88272635	20.07367036	0.110446429	-0.004260787	-6.809055988	1.74491368	2.847607052	1.102693372	8.56318209	8.654758052	0.091575962	-8.535371704	-8.470232391
m	4.14	Ho01	CF01,CF02	CF01	CF02	5.86	4.57	-1.29	B1	1	-1	1	5677	5161	-516	-1.2071	1.0181	2.2252	603	656	53	1288	1474	186	161.3	112.3	-49	192	189.7	30.7	77.4	46.7	0.406440405	0.435772754	0.067680598	0.115835758	16.65203488	26.58168895	0.029332349	0.04815516	9.929654072	0.545566101	3.101358549	2.555792448	6.380849677	8.737714568	2.356864891	-7.183554364	-9.362339862
m	4.14	Ho01	CF12,Fa06	CF12	Fa06	5.43	5.43	0	A1	-1	1	-1	6174	5179	-995	-1.2456	-1.1398	0.1058	527	546	19	1201	1489	288	105.4	140.5	35.1	169.3	157	63.9	16.5	-47.4	0.366576637	0.187174105	0.079346661	0.079949862	21.64531315	42.71416818	-0.179402532	0.000603201	21.06885503	1.387334641	2.349894107	0.962559466	5.951176529	3.987353674	-1.963822855	-6.869829181	1.081985382
m	4.14	Ho01	CF10,EX05	CF10	EX05	3.57	5	1.43	A2	-2	2	-2	3533	6343	2810	-0.3612	-1.1324	-0.7712	421	585	164	1058	1165	107	109.5	139.5	30	115.4	178.2	5.9	38.7	32.8	0.434461543	0.441747338	0.060767737	0.106297989	13.98690816	24.06307404	0.007285795	0.045530252	10.07616588	0.639366419	4.636314662	3.996948243	8.069663928	3.404824404	-4.664839524	-4.098734637	-9.857111224
m	4.14	Ho01	CF12,Fa01	CF12	Fa01	5.43	5.57	0.14	B2	2	-2	2	6174	6054	-120	-1.2456	-1.4289	-0.1833	527	454	-73	1201	1109	-92	105.4	108.4	3	169.3	100.8	63.9	-7.6	-71.5	0.366576637	0.509546638	0.079346661	0.115481715	21.64531315	22.66362024	0.142970001	0.036135054	1.018307097	1.387334641	3.803412917	2.416078276	5.951176529	6.055654279	0.10447775	-6.869829181	-7.403792164
m	4.14	Ho01	CF04,Fa03	CF04	Fa03	4.14	4.29	0.15	B3	3	-3	3	2823	6405	3582	0.1147	-1.4974	-1.6121	352	441	89	974	1482	508	124	78.88	-45.12	124.6	65.2	0.6	-13.68	-14.28	0.444678748	0.323114322	0.073011048	0.088076971	16.41883007	27.25876416	-0.121564426	0.015065923	10.83993409	-0.067559254	4.379734715	4.447293969	9.090734147	2.62296962	-6.467764527	-4.123045286	-4.664930527
m	4.14	Ho01	EX04,Fa01	EX04	Fa01	5.43	5.57	0.14	B2	2	-2	2	5944	6054	110	0.1354	-1.4289	-1.5643	693	454	-239	1125	1109	-16	127.8	108.4	-19.4	114.9	100.8	-12.9	-7.6	5.3	0.441234424	0.509546638	0.109946253	0.115481715	24.91787744	22.66362024	0.068312214	0.005535462	-2.254257198	1.302609569	3.803412917	2.500803348	3.358522496	6.055654279	2.697131783	-7.399611163	-7.403792164
m	4.14	Ho01	Fa02,Fa03	Fa02	Fa03	5.29	4.29	-1	B2	2	-2	2	5623	6405	782	-0.883	-1.4974	-0.6144	765	441	-324	1360	1482	122	133.3	78.88	-54.42	135.4	65.2	2.1	-13.68	-15.78	0.498627098	0.323114322	0.10009276	0.088076971	20.07367036	27.25876416	-0.175512776	-0.012015789	7.185093795	2.847607052	4.379734715	1.532127663	8.654758052	2.62296962	-6.031788432	-8.470232391	-4.664930527
m	4.14	Ho01	CF01,Fa02	CF01	Fa02	5.86	5.29	-0.57	A1	-1	1	-1	5677	5623	-54	-1.2071	-0.883	0.3241	603	765	162	1288	1360	72	161.3	133.3	-28	192	135.4	30.7	2.1	-28.6	0.406440405	0.498627098	0.067680598	0.10009276	16.65203488	20.07367036	0.092186693	0.032412162	3.421635486	0.545566101	2.847607052	2.302040951	6.380849677	8.654758052	2.273908375	-7.183554364	-8.470232391
m	4.14	Ho01	CF05,EX03	CF05	EX03	5	5	0	0	0	0	0	4873	5838	965	-1.484	-0.6274	0.8566	438	592	154	1027	1233	206	116	148.1	32.1	191	143.3	75	-4.8	-79.8	0.393344006	0.388180669	0.092523197	0.104353547	23.52220839	26.88272635	-0.005163337	0.01183035	3.360517957	-1.70133196	1.74491368	3.44624564	8.517780032	8.56318209	0.045402058	-4.430227905	-8.535371704
m	4.14	Ho01	CF08,EX03	CF08	EX03	5.29	5	-0.29	A1	-1	1	-1	5715	5838	123	0.4121	-0.6274	-1.0395	573	592	19	1206	1233	27	112.4	148.1	35.7	102.8	143.3	-9.6	-4.8	4.8	0.555324784	0.388180669	0.119148342	0.104353547	21.45561398	26.88272635	-0.167144115	-0.014794795	5.427112371	3.433425711	1.74491368	-1.688512031	6.016214779	8.56318209	2.546967311	-9.783119757	-8.535371704
m	4.14	Ho01	CF01,EX04	CF01	EX04	5.86	5.43	-0.43	0	0	0	0	5677	5944	267	-1.2071	0.1354	1.3425	603	693	90	1288	1125	-163	161.3	127.8	-33.5	192	114.9	30.7	-12.9	-43.6	0.406440405	0.441234424	0.067680598	0.109946253	16.65203488	24.91787744	0.034794019	0.042265655	8.265842563	0.545566101	1.302609569	0.757043468	6.380849677	3.358522496	-3.022327181	-7.183554364	-7.399611163
m	4.14	Ho01	CF10,CF12	CF10	CF12	3.57	5.43	1.86	B1	1	-1	1	3533	6174	2641	-0.3612	-1.2456	-0.8844	421	527	106	1058	1201	143	109.5	105.4	-4.1	115.4	169.3	5.9	63.9	58	0.434461543	0.366576637	0.060767737	0.079346661	13.98690816	21.64531315	-0.067884906	0.018578924	7.658404989	0.639366419	1.387334641	0.747968222	8.069663928	5.951176529	-2.118487399	-4.098734637	-6.869829181
m	4.14	Ho01	CF03,Fa06	CF03	Fa06	4.71	5.43	0.72	0	0	0	0	5796	5179	-617	-1.6114	-1.1398	0.4716	720	546	-174	1383	1489	106	129.5	140.5	11	154.5	157	25	16.5	-8.5	0.630307629	0.187174105	0.147499079	0.079949862	23.40112545	42.71416818	-0.443133524	-0.067549217	19.31304273	3.275341838	2.349894107	-0.925447731	6.494469319	3.987353674	-2.507115645	-9.738241311	1.081985382
m	4.14	Ho01	CF08,EX05	CF08	EX05	5.29	5	-0.29	A1	-1	1	-1	5715	6343	628	0.4121	-1.1324	-1.5445	573	585	12	1206	1165	-41	112.4	139.5	27.1	102.8	178.2	-9.6	38.7	48.3	0.555324784	0.441747338	0.119148342	0.106297989	21.45561398	24.06307404	-0.113577446	-0.012850353	2.607460055	3.433425711	4.636314662	1.202888951	6.016214779	3.404824404	-2.611390375	-9.783119757	-9.857111224
m	4.14	Ho01	CF07,Fa04	CF07	Fa04	5.14	4.43	-0.71	B2	2	-2	2	6130	5234	-896	-0.4354	-0.4936	-0.0582	515	421	-94	1332	916	-416	160.2	110.6	-49.6	157.3	117.8	-2.9	7.2	10.1	0.43620072	0.356749223	0.110555662	0.0932834	25.34513515	26.14817188	-0.079451497	-0.017272262	0.803036729	4.426606308	1.841511376	-2.585094932	6.825313439	6.461347382	-0.363966057	-9.384479526	-7.674902345
m	4.14	Ho01	CF08,Fa06	CF08	Fa06	5.29	5.43	0.14	A1	-1	1	-1	5715	5179	-536	0.4121	-1.1398	-1.5519	573	546	-27	1206	1489	283	112.4	140.5	28.1	102.8	157	-9.6	16.5	26.1	0.555324784	0.187174105	0.119148342	0.079949862	21.45561398	42.71416818	-0.368150679	-0.03919848	21.2585542	3.433425711	2.349894107	-1.083531604	6.016214779	3.987353674	-2.028861105	-9.783119757	1.081985382
m	4.14	Ho01	Fa04,Fa06	Fa04	Fa06	4.43	5.43	1	A2	-2	2	-2	5234	5179	-55	-0.4936	-1.1398	-0.6462	421	546	125	916	1489	573	110.6	140.5	29.9	117.8	157	7.2	16.5	9.3	0.356749223	0.187174105	0.0932834	0.079949862	26.14817188	42.71416818	-0.169575118	-0.013333538	16.5659963	1.841511376	2.349894107	0.508382731	6.461347382	3.987353674	-2.473993708	-7.674902345	1.081985382
m	4.14	Ho01	CF08,Fa01	CF08	Fa01	5.29	5.57	0.28	B2	2	-2	2	5715	6054	339	0.4121	-1.4289	-1.841	573	454	-119	1206	1109	-97	112.4	108.4	-4	102.8	100.8	-9.6	-7.6	2	0.555324784	0.509546638	0.119148342	0.115481715	21.45561398	22.66362024	-0.045778146	-0.003666627	1.208006262	3.433425711	3.803412917	0.369987206	6.016214779	6.055654279	0.0394395	-9.783119757	-7.403792164
m	4.14	Ho01	EX05,Fa06	EX05	Fa06	5	5.43	0.43	A1	-1	1	-1	6343	5179	-1164	-1.1324	-1.1398	-0.0074	585	546	-39	1165	1489	324	139.5	140.5	1	178.2	157	38.7	16.5	-22.2	0.441747338	0.187174105	0.106297989	0.079949862	24.06307404	42.71416818	-0.254573233	-0.026348127	18.65109414	4.636314662	2.349894107	-2.286420555	3.404824404	3.987353674	0.58252927	-9.857111224	1.081985382
m	4.14	Ho01	CF01,Fa09	CF01	Fa09	5.86	5.29	-0.57	B1	1	-1	1	5677	5781	104	-1.2071	-0.8475	0.3596	603	578	-25	1288	1439	151	161.3	109.8	-51.5	192	57.1	30.7	-52.7	-83.4	0.406440405	0.307199614	0.067680598	0.085790426	16.65203488	27.92660605	-0.099240791	0.018109828	11.27457118	0.545566101	3.746393452	3.200827351	6.380849677	6.471643836	0.090794159	-7.183554364	-8.968148442
m	4.14	Ho01	CF08,CF12	CF08	CF12	5.29	5.43	0.14	0	0	0	0	5715	6174	459	0.4121	-1.2456	-1.6577	573	527	-46	1206	1201	-5	112.4	105.4	-7	102.8	169.3	-9.6	63.9	73.5	0.555324784	0.366576637	0.119148342	0.079346661	21.45561398	21.64531315	-0.188748147	-0.039801681	0.189699165	3.433425711	1.387334641	-2.04609107	6.016214779	5.951176529	-0.06503825	-9.783119757	-6.869829181
m	4.14	Ho01	Fa08,Fa09	Fa08	Fa09	5.43	5.29	-0.14	B1	1	-1	1	5944	5781	-163	-0.8369	-0.8475	-0.0106	649	578	-71	1320	1439	119	133.8	109.8	-24	227.3	57.1	93.5	-52.7	-146.2	0.364349979	0.307199614	0.077717325	0.085790426	21.33040469	27.92660605	-0.057150365	0.008073101	6.596201366	3.490293466	3.746393452	0.256099986	7.21707515	6.471643836	-0.745431314	-10.49284381	-8.968148442
m	4.14	Ho01	CF01,EX03	CF01	EX03	5.86	5	-0.86	0	0	0	0	5677	5838	161	-1.2071	-0.6274	0.5797	603	592	-11	1288	1233	-55	161.3	148.1	-13.2	192	143.3	30.7	-4.8	-35.5	0.406440405	0.388180669	0.067680598	0.104353547	16.65203488	26.88272635	-0.018259736	0.036672949	10.23069147	0.545566101	1.74491368	1.199347579	6.380849677	8.56318209	2.182332413	-7.183554364	-8.535371704
m	4.14	Ho01	CF10,Fa01	CF10	Fa01	3.57	5.57	2	B1	1	-1	1	3533	6054	2521	-0.3612	-1.4289	-1.0677	421	454	33	1058	1109	51	109.5	108.4	-1.1	115.4	100.8	5.9	-7.6	-13.5	0.434461543	0.509546638	0.060767737	0.115481715	13.98690816	22.66362024	0.075085095	0.054713978	8.676712086	0.639366419	3.803412917	3.164046498	8.069663928	6.055654279	-2.014009649	-4.098734637	-7.403792164
m	4.14	Ho01	EX05,Fa01	EX05	Fa01	5	5.57	0.57	B1	1	-1	1	6343	6054	-289	-1.1324	-1.4289	-0.2965	585	454	-131	1165	1109	-56	139.5	108.4	-31.1	178.2	100.8	38.7	-7.6	-46.3	0.441747338	0.509546638	0.106297989	0.115481715	24.06307404	22.66362024	0.0677993	0.009183726	-1.399453794	4.636314662	3.803412917	-0.832901745	3.404824404	6.055654279	2.650829875	-9.857111224	-7.403792164
m	4.14	Ho01	EX03,EX05	EX03	EX05	5	5	0	0	0	0	0	5838	6343	505	-0.6274	-1.1324	-0.505	592	585	-7	1233	1165	-68	148.1	139.5	-8.6	143.3	178.2	-4.8	38.7	43.5	0.388180669	0.441747338	0.104353547	0.106297989	26.88272635	24.06307404	0.053566669	0.001944442	-2.819652315	1.74491368	4.636314662	2.891400982	8.56318209	3.404824404	-5.158357686	-8.535371704	-9.857111224
m	4.14	Ho01	CF01,Fa04	CF01	Fa04	5.86	4.43	-1.43	B2	2	-2	2	5677	5234	-443	-1.2071	-0.4936	0.7135	603	421	-182	1288	916	-372	161.3	110.6	-50.7	192	117.8	30.7	7.2	-23.5	0.406440405	0.356749223	0.067680598	0.0932834	16.65203488	26.14817188	-0.049691182	0.025602802	9.496136999	0.545566101	1.841511376	1.295945275	6.380849677	6.461347382	0.080497705	-7.183554364	-7.674902345
m	4.14	Ho01	CF05,Fa01	CF05	Fa01	5	5.57	0.57	B1	1	-1	1	4873	6054	1181	-1.484	-1.4289	0.0551	438	454	16	1027	1109	82	116	108.4	-7.6	191	100.8	75	-7.6	-82.6	0.393344006	0.509546638	0.092523197	0.115481715	23.52220839	22.66362024	0.116202632	0.022958518	-0.858588151	-1.70133196	3.803412917	5.504744877	8.517780032	6.055654279	-2.462125753	-4.430227905	-7.403792164
m	4.14	Ho01	CF08,Fa08	CF08	Fa08	5.29	5.43	0.14	A1	-1	1	-1	5715	5944	229	0.4121	-0.8369	-1.249	573	649	76	1206	1320	114	112.4	133.8	21.4	102.8	227.3	-9.6	93.5	103.1	0.555324784	0.364349979	0.119148342	0.077717325	21.45561398	21.33040469	-0.190974805	-0.041431017	-0.125209294	3.433425711	3.490293466	0.056867755	6.016214779	7.21707515	1.200860371	-9.783119757	-10.49284381
m	4.14	Ho01	CF07,EX03	CF07	EX03	5.14	5	-0.14	0	0	0	0	6130	5838	-292	-0.4354	-0.6274	-0.192	515	592	77	1332	1233	-99	160.2	148.1	-12.1	157.3	143.3	-2.9	-4.8	-1.9	0.43620072	0.388180669	0.110555662	0.104353547	25.34513515	26.88272635	-0.048020051	-0.006202115	1.537591204	4.426606308	1.74491368	-2.681692628	6.825313439	8.56318209	1.737868651	-9.384479526	-8.535371704
m	4.14	Ho01	EX03,Fa01	EX03	Fa01	5	5.57	0.57	B2	2	-2	2	5838	6054	216	-0.6274	-1.4289	-0.8015	592	454	-138	1233	1109	-124	148.1	108.4	-39.7	143.3	100.8	-4.8	-7.6	-2.8	0.388180669	0.509546638	0.104353547	0.115481715	26.88272635	22.66362024	0.121365969	0.011128168	-4.219106109	1.74491368	3.803412917	2.058499237	8.56318209	6.055654279	-2.507527811	-8.535371704	-7.403792164
m	4.14	Ho01	Fa02,Fa08	Fa02	Fa08	5.29	5.43	0.14	A1	-1	1	-1	5623	5944	321	-0.883	-0.8369	0.0461	765	649	-116	1360	1320	-40	133.3	133.8	0.5	135.4	227.3	2.1	93.5	91.4	0.498627098	0.364349979	0.10009276	0.077717325	20.07367036	21.33040469	-0.134277119	-0.022375435	1.256734323	2.847607052	3.490293466	0.642686414	8.654758052	7.21707515	-1.437682902	-8.470232391	-10.49284381
m	4.14	Ho01	CF03,CF08	CF03	CF08	4.71	5.29	0.58	B1	1	-1	1	5796	5715	-81	-1.6114	0.4121	2.0235	720	573	-147	1383	1206	-177	129.5	112.4	-17.1	154.5	102.8	25	-9.6	-34.6	0.630307629	0.555324784	0.147499079	0.119148342	23.40112545	21.45561398	-0.074982845	-0.028350737	-1.945511471	3.275341838	3.433425711	0.158083873	6.494469319	6.016214779	-0.47825454	-9.738241311	-9.783119757
m	4.14	Ho01	Fa03,Fa09	Fa03	Fa09	4.29	5.29	1	A2	-2	2	-2	6405	5781	-624	-1.4974	-0.8475	0.6499	441	578	137	1482	1439	-43	78.88	109.8	30.92	65.2	57.1	-13.68	-52.7	-39.02	0.323114322	0.307199614	0.088076971	0.085790426	27.25876416	27.92660605	-0.015914708	-0.002286545	0.667841894	4.379734715	3.746393452	-0.633341263	2.62296962	6.471643836	3.848674216	-4.664930527	-8.968148442
m	4.14	Ho01	EX04,Fa02	EX04	Fa02	5.43	5.29	-0.14	0	0	0	0	5944	5623	-321	0.1354	-0.883	-1.0184	693	765	72	1125	1360	235	127.8	133.3	5.5	114.9	135.4	-12.9	2.1	15	0.441234424	0.498627098	0.109946253	0.10009276	24.91787744	20.07367036	0.057392674	-0.009853493	-4.844207077	1.302609569	2.847607052	1.544997483	3.358522496	8.654758052	5.296235556	-7.399611163	-8.470232391
m	4.14	Ho01	CF08,CF10	CF08	CF10	5.29	3.57	-1.72	0	0	0	0	5715	3533	-2182	0.4121	-0.3612	-0.7733	573	421	-152	1206	1058	-148	112.4	109.5	-2.9	102.8	115.4	-9.6	5.9	15.5	0.555324784	0.434461543	0.119148342	0.060767737	21.45561398	13.98690816	-0.120863241	-0.058380605	-7.468705824	3.433425711	0.639366419	-2.794059292	6.016214779	8.069663928	2.053449149	-9.783119757	-4.098734637
m	4.14	Ho01	CF05,EX05	CF05	EX05	5	5	0	0	0	0	0	4873	6343	1470	-1.484	-1.1324	0.3516	438	585	147	1027	1165	138	116	139.5	23.5	191	178.2	75	38.7	-36.3	0.393344006	0.441747338	0.092523197	0.106297989	23.52220839	24.06307404	0.048403332	0.013774792	0.540865642	-1.70133196	4.636314662	6.337646622	8.517780032	3.404824404	-5.112955628	-4.430227905	-9.857111224
m	4.14	Ho01	CF02,CF10	CF02	CF10	4.57	3.57	-1	B1	1	-1	1	5161	3533	-1628	1.0181	-0.3612	-1.3793	656	421	-235	1474	1058	-416	112.3	109.5	-2.8	189.7	115.4	77.4	5.9	-71.5	0.435772754	0.434461543	0.115835758	0.060767737	26.58168895	13.98690816	-0.001311211	-0.055068021	-12.59478079	3.101358549	0.639366419	-2.46199213	8.737714568	8.069663928	-0.66805064	-9.362339862	-4.098734637
m	4.14	Ho01	CF01,CF12	CF01	CF12	5.86	5.43	-0.43	0	0	0	0	5677	6174	497	-1.2071	-1.2456	-0.0385	603	527	-76	1288	1201	-87	161.3	105.4	-55.9	192	169.3	30.7	63.9	33.2	0.406440405	0.366576637	0.067680598	0.079346661	16.65203488	21.64531315	-0.039863768	0.011666063	4.993278268	0.545566101	1.387334641	0.84176854	6.380849677	5.951176529	-0.429673148	-7.183554364	-6.869829181
m	4.14	Ho01	EX03,EX04	EX03	EX04	5	5.43	0.43	B1	1	-1	1	5838	5944	106	-0.6274	0.1354	0.7628	592	693	101	1233	1125	-108	148.1	127.8	-20.3	143.3	114.9	-4.8	-12.9	-8.1	0.388180669	0.441234424	0.104353547	0.109946253	26.88272635	24.91787744	0.053053755	0.005592706	-1.964848911	1.74491368	1.302609569	-0.442304111	8.56318209	3.358522496	-5.204659594	-8.535371704	-7.399611163
m	4.14	Ho01	CF05,CF07	CF05	CF07	5	5.14	0.14	A1	-1	1	-1	4873	6130	1257	-1.484	-0.4354	1.0486	438	515	77	1027	1332	305	116	160.2	44.2	191	157.3	75	-2.9	-77.9	0.393344006	0.43620072	0.092523197	0.110555662	23.52220839	25.34513515	0.042856714	0.018032465	1.822926753	-1.70133196	4.426606308	6.127938268	8.517780032	6.825313439	-1.692466593	-4.430227905	-9.384479526
m	4.14	Ho01	CF10,Fa03	CF10	Fa03	3.57	4.29	0.72	B3	3	-3	3	3533	6405	2872	-0.3612	-1.4974	-1.1362	421	441	20	1058	1482	424	109.5	78.88	-30.62	115.4	65.2	5.9	-13.68	-19.58	0.434461543	0.323114322	0.060767737	0.088076971	13.98690816	27.25876416	-0.111347221	0.027309234	13.271856	0.639366419	4.379734715	3.740368296	8.069663928	2.62296962	-5.446694308	-4.098734637	-4.664930527
m	4.14	Ho01	CF05,CF10	CF05	CF10	5	3.57	-1.43	0	0	0	0	4873	3533	-1340	-1.484	-0.3612	1.1228	438	421	-17	1027	1058	31	116	109.5	-6.5	191	115.4	75	5.9	-69.1	0.393344006	0.434461543	0.092523197	0.060767737	23.52220839	13.98690816	0.041117537	-0.03175546	-9.535300237	-1.70133196	0.639366419	2.340698379	8.517780032	8.069663928	-0.448116104	-4.430227905	-4.098734637
m	4.14	Ho01	CF01,Fa03	CF01	Fa03	5.86	4.29	-1.57	B3	3	-3	3	5677	6405	728	-1.2071	-1.4974	-0.2903	603	441	-162	1288	1482	194	161.3	78.88	-82.42	192	65.2	30.7	-13.68	-44.38	0.406440405	0.323114322	0.067680598	0.088076971	16.65203488	27.25876416	-0.083326083	0.020396373	10.60672928	0.545566101	4.379734715	3.834168614	6.380849677	2.62296962	-3.757880057	-7.183554364	-4.664930527
m	4.14	Ho01	CF03,CF10	CF03	CF10	4.71	3.57	-1.14	B1	1	-1	1	5796	3533	-2263	-1.6114	-0.3612	1.2502	720	421	-299	1383	1058	-325	129.5	109.5	-20	154.5	115.4	25	5.9	-19.1	0.630307629	0.434461543	0.147499079	0.060767737	23.40112545	13.98690816	-0.195846086	-0.086731342	-9.414217295	3.275341838	0.639366419	-2.635975419	6.494469319	8.069663928	1.575194609	-9.738241311	-4.098734637
m	4.14	Ho01	Fa01,Fa08	Fa01	Fa08	5.57	5.43	-0.14	A2	-2	2	-2	6054	5944	-110	-1.4289	-0.8369	0.592	454	649	195	1109	1320	211	108.4	133.8	25.4	100.8	227.3	-7.6	93.5	101.1	0.509546638	0.364349979	0.115481715	0.077717325	22.66362024	21.33040469	-0.145196659	-0.03776439	-1.333215556	3.803412917	3.490293466	-0.313119451	6.055654279	7.21707515	1.161420871	-7.403792164	-10.49284381
m	4.14	Ho01	CF07,Fa09	CF07	Fa09	5.14	5.29	0.15	0	0	0	0	6130	5781	-349	-0.4354	-0.8475	-0.4121	515	578	63	1332	1439	107	160.2	109.8	-50.4	157.3	57.1	-2.9	-52.7	-49.8	0.43620072	0.307199614	0.110555662	0.085790426	25.34513515	27.92660605	-0.129001106	-0.024765236	2.581470906	4.426606308	3.746393452	-0.680212856	6.825313439	6.471643836	-0.353669603	-9.384479526	-8.968148442
m	4.14	Ho01	EX05,Fa09	EX05	Fa09	5	5.29	0.29	B1	1	-1	1	6343	5781	-562	-1.1324	-0.8475	0.2849	585	578	-7	1165	1439	274	139.5	109.8	-29.7	178.2	57.1	38.7	-52.7	-91.4	0.441747338	0.307199614	0.106297989	0.085790426	24.06307404	27.92660605	-0.134547724	-0.020507563	3.863532016	4.636314662	3.746393452	-0.88992121	3.404824404	6.471643836	3.066819432	-9.857111224	-8.968148442
m	4.14	Ho01	EX04,EX05	EX04	EX05	5.43	5	-0.43	A1	-1	1	-1	5944	6343	399	0.1354	-1.1324	-1.2678	693	585	-108	1125	1165	40	127.8	139.5	11.7	114.9	178.2	-12.9	38.7	51.6	0.441234424	0.441747338	0.109946253	0.106297989	24.91787744	24.06307404	0.000512914	-0.003648264	-0.854803404	1.302609569	4.636314662	3.333705093	3.358522496	3.404824404	0.046301908	-7.399611163	-9.857111224
m	4.14	Ho01	EX04,Fa03	EX04	Fa03	5.43	4.29	-1.14	B3	3	-3	3	5944	6405	461	0.1354	-1.4974	-1.6328	693	441	-252	1125	1482	357	127.8	78.88	-48.92	114.9	65.2	-12.9	-13.68	-0.78	0.441234424	0.323114322	0.109946253	0.088076971	24.91787744	27.25876416	-0.118120102	-0.021869282	2.340886719	1.302609569	4.379734715	3.077125146	3.358522496	2.62296962	-0.735552876	-7.399611163	-4.664930527
m	4.14	Ho01	CF03,EX03	CF03	EX03	4.71	5	0.29	A1	-1	1	-1	5796	5838	42	-1.6114	-0.6274	0.984	720	592	-128	1383	1233	-150	129.5	148.1	18.6	154.5	143.3	25	-4.8	-29.8	0.630307629	0.388180669	0.147499079	0.104353547	23.40112545	26.88272635	-0.24212696	-0.043145532	3.4816009	3.275341838	1.74491368	-1.530428158	6.494469319	8.56318209	2.068712771	-9.738241311	-8.535371704
m	4.14	Ho01	CF05,EX04	CF05	EX04	5	5.43	0.43	0	0	0	0	4873	5944	1071	-1.484	0.1354	1.6194	438	693	255	1027	1125	98	116	127.8	11.8	191	114.9	75	-12.9	-87.9	0.393344006	0.441234424	0.092523197	0.109946253	23.52220839	24.91787744	0.047890418	0.017423056	1.395669046	-1.70133196	1.302609569	3.003941529	8.517780032	3.358522496	-5.159257536	-4.430227905	-7.399611163
m	4.14	Ho01	CF02,Fa04	CF02	Fa04	4.57	4.43	-0.14	B2	2	-2	2	5161	5234	73	1.0181	-0.4936	-1.5117	656	421	-235	1474	916	-558	112.3	110.6	-1.7	189.7	117.8	77.4	7.2	-70.2	0.435772754	0.356749223	0.115835758	0.0932834	26.58168895	26.14817188	-0.079023531	-0.022552358	-0.433517074	3.101358549	1.841511376	-1.259847173	8.737714568	6.461347382	-2.276367186	-9.362339862	-7.674902345
m	4.14	Ho01	CF02,EX05	CF02	EX05	4.57	5	0.43	A1	-1	1	-1	5161	6343	1182	1.0181	-1.1324	-2.1505	656	585	-71	1474	1165	-309	112.3	139.5	27.2	189.7	178.2	77.4	38.7	-38.7	0.435772754	0.441747338	0.115835758	0.106297989	26.58168895	24.06307404	0.005974584	-0.009537769	-2.518614914	3.101358549	4.636314662	1.534956113	8.737714568	3.404824404	-5.332890164	-9.362339862	-9.857111224
m	4.14	Ho01	CF03,Fa02	CF03	Fa02	4.71	5.29	0.58	0	0	0	0	5796	5623	-173	-1.6114	-0.883	0.7284	720	765	45	1383	1360	-23	129.5	133.3	3.8	154.5	135.4	25	2.1	-22.9	0.630307629	0.498627098	0.147499079	0.10009276	23.40112545	20.07367036	-0.131680531	-0.047406319	-3.327455088	3.275341838	2.847607052	-0.427734786	6.494469319	8.654758052	2.160288733	-9.738241311	-8.470232391
m	4.14	Ho01	Fa03,Fa08	Fa03	Fa08	4.29	5.43	1.14	A3	-3	3	-3	6405	5944	-461	-1.4974	-0.8369	0.6605	441	649	208	1482	1320	-162	78.88	133.8	54.92	65.2	227.3	-13.68	93.5	107.18	0.323114322	0.364349979	0.088076971	0.077717325	27.25876416	21.33040469	0.041235657	-0.010359646	-5.928359472	4.379734715	3.490293466	-0.889441249	2.62296962	7.21707515	4.59410553	-4.664930527	-10.49284381
m	4.14	Ho01	CF12,EX04	CF12	EX04	5.43	5.43	0	A1	-1	1	-1	6174	5944	-230	-1.2456	0.1354	1.381	527	693	166	1201	1125	-76	105.4	127.8	22.4	169.3	114.9	63.9	-12.9	-76.8	0.366576637	0.441234424	0.079346661	0.109946253	21.64531315	24.91787744	0.074657787	0.030599592	3.272564295	1.387334641	1.302609569	-0.084725072	5.951176529	3.358522496	-2.592654033	-6.869829181	-7.399611163
m	4.14	Ho01	EX03,Fa03	EX03	Fa03	5	4.29	-0.71	B3	3	-3	3	5838	6405	567	-0.6274	-1.4974	-0.87	592	441	-151	1233	1482	249	148.1	78.88	-69.22	143.3	65.2	-4.8	-13.68	-8.88	0.388180669	0.323114322	0.104353547	0.088076971	26.88272635	27.25876416	-0.065066347	-0.016276576	0.376037807	1.74491368	4.379734715	2.634821035	8.56318209	2.62296962	-5.94021247	-8.535371704	-4.664930527
m	4.14	Ho01	CF07,EX05	CF07	EX05	5.14	5	-0.14	A1	-1	1	-1	6130	6343	213	-0.4354	-1.1324	-0.697	515	585	70	1332	1165	-167	160.2	139.5	-20.7	157.3	178.2	-2.9	38.7	41.6	0.43620072	0.441747338	0.110555662	0.106297989	25.34513515	24.06307404	0.005546618	-0.004257673	-1.282061111	4.426606308	4.636314662	0.209708354	6.825313439	3.404824404	-3.420489035	-9.384479526	-9.857111224
m	4.14	Ho01	CF07,EX04	CF07	EX04	5.14	5.43	0.29	0	0	0	0	6130	5944	-186	-0.4354	0.1354	0.5708	515	693	178	1332	1125	-207	160.2	127.8	-32.4	157.3	114.9	-2.9	-12.9	-10	0.43620072	0.441234424	0.110555662	0.109946253	25.34513515	24.91787744	0.005033704	-0.000609409	-0.427257707	4.426606308	1.302609569	-3.123996739	6.825313439	3.358522496	-3.466790943	-9.384479526	-7.399611163
m	4.14	Ho01	CF05,Fa08	CF05	Fa08	5	5.43	0.43	A1	-1	1	-1	4873	5944	1071	-1.484	-0.8369	0.6471	438	649	211	1027	1320	293	116	133.8	17.8	191	227.3	75	93.5	18.5	0.393344006	0.364349979	0.092523197	0.077717325	23.52220839	21.33040469	-0.028994027	-0.014805872	-2.191803707	-1.70133196	3.490293466	5.191625426	8.517780032	7.21707515	-1.300704882	-4.430227905	-10.49284381
m	4.14	Ho01	CF01,CF08	CF01	CF08	5.86	5.29	-0.57	B2	2	-2	2	5677	5715	38	-1.2071	0.4121	1.6192	603	573	-30	1288	1206	-82	161.3	112.4	-48.9	192	102.8	30.7	-9.6	-40.3	0.406440405	0.555324784	0.067680598	0.119148342	16.65203488	21.45561398	0.148884379	0.051467744	4.803579103	0.545566101	3.433425711	2.88785961	6.380849677	6.016214779	-0.364634898	-7.183554364	-9.783119757
m	4.14	Ho01	EX03,Fa04	EX03	Fa04	5	4.43	-0.57	B2	2	-2	2	5838	5234	-604	-0.6274	-0.4936	0.1338	592	421	-171	1233	916	-317	148.1	110.6	-37.5	143.3	117.8	-4.8	7.2	12	0.388180669	0.356749223	0.104353547	0.0932834	26.88272635	26.14817188	-0.031431446	-0.011070147	-0.734554475	1.74491368	1.841511376	0.096597696	8.56318209	6.461347382	-2.101834708	-8.535371704	-7.674902345
m	4.14	Ho01	CF04,CF08	CF04	CF08	4.14	5.29	1.15	0	0	0	0	2823	5715	2892	0.1147	0.4121	0.2974	352	573	221	974	1206	232	124	112.4	-11.6	124.6	102.8	0.6	-9.6	-10.2	0.444678748	0.555324784	0.073011048	0.119148342	16.41883007	21.45561398	0.110646036	0.046137294	5.03678391	-0.067559254	3.433425711	3.500984965	9.090734147	6.016214779	-3.074519368	-4.123045286	-9.783119757
m	4.14	Ho01	CF04,Fa08	CF04	Fa08	4.14	5.43	1.29	A1	-1	1	-1	2823	5944	3121	0.1147	-0.8369	-0.9516	352	649	297	974	1320	346	124	133.8	9.8	124.6	227.3	0.6	93.5	92.9	0.444678748	0.364349979	0.073011048	0.077717325	16.41883007	21.33040469	-0.080328769	0.004706277	4.911574616	-0.067559254	3.490293466	3.55785272	9.090734147	7.21707515	-1.873658997	-4.123045286	-10.49284381
m	4.14	Ho01	Fa03,Fa04	Fa03	Fa04	4.29	4.43	0.14	A1	-1	1	-1	6405	5234	-1171	-1.4974	-0.4936	1.0038	441	421	-20	1482	916	-566	78.88	110.6	31.72	65.2	117.8	-13.68	7.2	20.88	0.323114322	0.356749223	0.088076971	0.0932834	27.25876416	26.14817188	0.033634901	0.005206429	-1.110592283	4.379734715	1.841511376	-2.538223339	2.62296962	6.461347382	3.838377762	-4.664930527	-7.674902345
m	4.14	Ho01	CF04,Fa06	CF04	Fa06	4.14	5.43	1.29	A1	-1	1	-1	2823	5179	2356	0.1147	-1.1398	-1.2545	352	546	194	974	1489	515	124	140.5	16.5	124.6	157	0.6	16.5	15.9	0.444678748	0.187174105	0.073011048	0.079949862	16.41883007	42.71416818	-0.257504643	0.006938814	26.29533811	-0.067559254	2.349894107	2.417453361	9.090734147	3.987353674	-5.103380473	-4.123045286	1.081985382
m	4.14	Ho01	Fa01,Fa09	Fa01	Fa09	5.57	5.29	-0.28	A1	-1	1	-1	6054	5781	-273	-1.4289	-0.8475	0.5814	454	578	124	1109	1439	330	108.4	109.8	1.4	100.8	57.1	-7.6	-52.7	-45.1	0.509546638	0.307199614	0.115481715	0.085790426	22.66362024	27.92660605	-0.202347024	-0.029691289	5.26298581	3.803412917	3.746393452	-0.057019465	6.055654279	6.471643836	0.415989557	-7.403792164	-8.968148442
m	4.14	Ho01	CF08,Fa09	CF08	Fa09	5.29	5.29	0	0	0	0	0	5715	5781	66	0.4121	-0.8475	-1.2596	573	578	5	1206	1439	233	112.4	109.8	-2.6	102.8	57.1	-9.6	-52.7	-43.1	0.555324784	0.307199614	0.119148342	0.085790426	21.45561398	27.92660605	-0.24812517	-0.033357916	6.470992072	3.433425711	3.746393452	0.312967741	6.016214779	6.471643836	0.455429057	-9.783119757	-8.968148442
m	4.14	Ho01	CF10,Fa04	CF10	Fa04	3.57	4.43	0.86	B1	1	-1	1	3533	5234	1701	-0.3612	-0.4936	-0.1324	421	421	0	1058	916	-142	109.5	110.6	1.1	115.4	117.8	5.9	7.2	1.3	0.434461543	0.356749223	0.060767737	0.0932834	13.98690816	26.14817188	-0.07771232	0.032515663	12.16126372	0.639366419	1.841511376	1.202144957	8.069663928	6.461347382	-1.608316546	-4.098734637	-7.674902345
m	4.14	Ho01	Fa01,Fa04	Fa01	Fa04	5.57	4.43	-1.14	B1	1	-1	1	6054	5234	-820	-1.4289	-0.4936	0.9353	454	421	-33	1109	916	-193	108.4	110.6	2.2	100.8	117.8	-7.6	7.2	14.8	0.509546638	0.356749223	0.115481715	0.0932834	22.66362024	26.14817188	-0.152797415	-0.022198315	3.484551633	3.803412917	1.841511376	-1.961901541	6.055654279	6.461347382	0.405693103	-7.403792164	-7.674902345
m	4.14	Ho01	CF08,Fa02	CF08	Fa02	5.29	5.29	0	A1	-1	1	-1	5715	5623	-92	0.4121	-0.883	-1.2951	573	765	192	1206	1360	154	112.4	133.3	20.9	102.8	135.4	-9.6	2.1	11.7	0.555324784	0.498627098	0.119148342	0.10009276	21.45561398	20.07367036	-0.056697686	-0.019055582	-1.381943617	3.433425711	2.847607052	-0.585818659	6.016214779	8.654758052	2.638543273	-9.783119757	-8.470232391
m	4.14	Ho01	EX04,Fa08	EX04	Fa08	5.43	5.43	0	A1	-1	1	-1	5944	5944	0	0.1354	-0.8369	-0.9723	693	649	-44	1125	1320	195	127.8	133.8	6	114.9	227.3	-12.9	93.5	106.4	0.441234424	0.364349979	0.109946253	0.077717325	24.91787744	21.33040469	-0.076884445	-0.032228928	-3.587472753	1.302609569	3.490293466	2.187683897	3.358522496	7.21707515	3.858552654	-7.399611163	-10.49284381
m	4.14	Ho01	CF01,CF07	CF01	CF07	5.86	5.14	-0.72	0	0	0	0	5677	6130	453	-1.2071	-0.4354	0.7717	603	515	-88	1288	1332	44	161.3	160.2	-1.1	192	157.3	30.7	-2.9	-33.6	0.406440405	0.43620072	0.067680598	0.110555662	16.65203488	25.34513515	0.029760315	0.042875064	8.69310027	0.545566101	4.426606308	3.881040207	6.380849677	6.825313439	0.444463762	-7.183554364	-9.384479526
m	4.14	Ho01	CF07,Fa03	CF07	Fa03	5.14	4.29	-0.85	B2	2	-2	2	6130	6405	275	-0.4354	-1.4974	-1.062	515	441	-74	1332	1482	150	160.2	78.88	-81.32	157.3	65.2	-2.9	-13.68	-10.78	0.43620072	0.323114322	0.110555662	0.088076971	25.34513515	27.25876416	-0.113086398	-0.022478691	1.913629012	4.426606308	4.379734715	-0.046871593	6.825313439	2.62296962	-4.202343819	-9.384479526	-4.664930527
m	4.14	Ho01	EX05,Fa03	EX05	Fa03	5	4.29	-0.71	B2	2	-2	2	6343	6405	62	-1.1324	-1.4974	-0.365	585	441	-144	1165	1482	317	139.5	78.88	-60.62	178.2	65.2	38.7	-13.68	-52.38	0.441747338	0.323114322	0.106297989	0.088076971	24.06307404	27.25876416	-0.118633016	-0.018221018	3.195690123	4.636314662	4.379734715	-0.256579947	3.404824404	2.62296962	-0.781854784	-9.857111224	-4.664930527
m	4.14	Ho01	EX03,Fa08	EX03	Fa08	5	5.43	0.43	0	0	0	0	5838	5944	106	-0.6274	-0.8369	-0.2095	592	649	57	1233	1320	87	148.1	133.8	-14.3	143.3	227.3	-4.8	93.5	98.3	0.388180669	0.364349979	0.104353547	0.077717325	26.88272635	21.33040469	-0.02383069	-0.026636222	-5.552321665	1.74491368	3.490293466	1.745379786	8.56318209	7.21707515	-1.34610694	-8.535371704	-10.49284381
m	4.14	Ho01	CF04,Fa09	CF04	Fa09	4.14	5.29	1.15	A1	-1	1	-1	2823	5781	2958	0.1147	-0.8475	-0.9622	352	578	226	974	1439	465	124	109.8	-14.2	124.6	57.1	0.6	-52.7	-53.3	0.444678748	0.307199614	0.073011048	0.085790426	16.41883007	27.92660605	-0.137479134	0.012779378	11.50777598	-0.067559254	3.746393452	3.813952706	9.090734147	6.471643836	-2.619090311	-4.123045286	-8.968148442
m	4.14	Ho01	CF02,Fa02	CF02	Fa02	4.57	5.29	0.72	0	0	0	0	5161	5623	462	1.0181	-0.883	-1.9011	656	765	109	1474	1360	-114	112.3	133.3	21	189.7	135.4	77.4	2.1	-75.3	0.435772754	0.498627098	0.115835758	0.10009276	26.58168895	20.07367036	0.062854344	-0.015742998	-6.508018586	3.101358549	2.847607052	-0.253751497	8.737714568	8.654758052	-0.082956516	-9.362339862	-8.470232391
m	4.14	Ho01	CF01,Fa01	CF01	Fa01	5.86	5.57	-0.29	B1	1	-1	1	5677	6054	377	-1.2071	-1.4289	-0.2218	603	454	-149	1288	1109	-179	161.3	108.4	-52.9	192	100.8	30.7	-7.6	-38.3	0.406440405	0.509546638	0.067680598	0.115481715	16.65203488	22.66362024	0.103106233	0.047801117	6.011585365	0.545566101	3.803412917	3.257846816	6.380849677	6.055654279	-0.325195398	-7.183554364	-7.403792164
m	4.14	Ho01	EX05,Fa02	EX05	Fa02	5	5.29	0.29	0	0	0	0	6343	5623	-720	-1.1324	-0.883	0.2494	585	765	180	1165	1360	195	139.5	133.3	-6.2	178.2	135.4	38.7	2.1	-36.6	0.441747338	0.498627098	0.106297989	0.10009276	24.06307404	20.07367036	0.05687976	-0.006205229	-3.989403673	4.636314662	2.847607052	-1.78870761	3.404824404	8.654758052	5.249933648	-9.857111224	-8.470232391
m	4.14	Ho01	Fa01,Fa06	Fa01	Fa06	5.57	5.43	-0.14	A1	-1	1	-1	6054	5179	-875	-1.4289	-1.1398	0.2891	454	546	92	1109	1489	380	108.4	140.5	32.1	100.8	157	-7.6	16.5	24.1	0.509546638	0.187174105	0.115481715	0.079949862	22.66362024	42.71416818	-0.322372533	-0.035531853	20.05054794	3.803412917	2.349894107	-1.45351881	6.055654279	3.987353674	-2.068300605	-7.403792164	1.081985382
m	4.14	Ho01	CF12,Fa08	CF12	Fa08	5.43	5.43	0	A1	-1	1	-1	6174	5944	-230	-1.2456	-0.8369	0.4087	527	649	122	1201	1320	119	105.4	133.8	28.4	169.3	227.3	63.9	93.5	29.6	0.366576637	0.364349979	0.079346661	0.077717325	21.64531315	21.33040469	-0.002226658	-0.001629336	-0.314908459	1.387334641	3.490293466	2.102958825	5.951176529	7.21707515	1.265898621	-6.869829181	-10.49284381
m	4.14	Ho01	CF05,Fa03	CF05	Fa03	5	4.29	-0.71	B2	2	-2	2	4873	6405	1532	-1.484	-1.4974	-0.0134	438	441	3	1027	1482	455	116	78.88	-37.12	191	65.2	75	-13.68	-88.68	0.393344006	0.323114322	0.092523197	0.088076971	23.52220839	27.25876416	-0.070229684	-0.004446226	3.736555765	-1.70133196	4.379734715	6.081066675	8.517780032	2.62296962	-5.894810412	-4.430227905	-4.664930527
m	4.14	Ho01	CF12,Fa09	CF12	Fa09	5.43	5.29	-0.14	A1	-1	1	-1	6174	5781	-393	-1.2456	-0.8475	0.3981	527	578	51	1201	1439	238	105.4	109.8	4.4	169.3	57.1	63.9	-52.7	-116.6	0.366576637	0.307199614	0.079346661	0.085790426	21.64531315	27.92660605	-0.059377023	0.006443765	6.281292907	1.387334641	3.746393452	2.359058811	5.951176529	6.471643836	0.520467307	-6.869829181	-8.968148442
m	4.14	Ho01	CF12,Fa03	CF12	Fa03	5.43	4.29	-1.14	B2	2	-2	2	6174	6405	231	-1.2456	-1.4974	-0.2518	527	441	-86	1201	1482	281	105.4	78.88	-26.52	169.3	65.2	63.9	-13.68	-77.58	0.366576637	0.323114322	0.079346661	0.088076971	21.64531315	27.25876416	-0.043462315	0.00873031	5.613451013	1.387334641	4.379734715	2.992400074	5.951176529	2.62296962	-3.328206909	-6.869829181	-4.664930527
m	4.14	Ho01	CF10,Fa02	CF10	Fa02	3.57	5.29	1.72	A1	-1	1	-1	3533	5623	2090	-0.3612	-0.883	-0.5218	421	765	344	1058	1360	302	109.5	133.3	23.8	115.4	135.4	5.9	2.1	-3.8	0.434461543	0.498627098	0.060767737	0.10009276	13.98690816	20.07367036	0.064165555	0.039325023	6.086762207	0.639366419	2.847607052	2.208240633	8.069663928	8.654758052	0.585094124	-4.098734637	-8.470232391
m	4.14	Ho01	CF03,CF05	CF03	CF05	4.71	5	0.29	B1	1	-1	1	5796	4873	-923	-1.6114	-1.484	0.1274	720	438	-282	1383	1027	-356	129.5	116	-13.5	154.5	191	25	75	50	0.630307629	0.393344006	0.147499079	0.092523197	23.40112545	23.52220839	-0.236963623	-0.054975882	0.121082942	3.275341838	-1.70133196	-4.976673798	6.494469319	8.517780032	2.023310713	-9.738241311	-4.430227905
m	4.14	Ho01	CF12,EX03	CF12	EX03	5.43	5	-0.43	A1	-1	1	-1	6174	5838	-336	-1.2456	-0.6274	0.6182	527	592	65	1201	1233	32	105.4	148.1	42.7	169.3	143.3	63.9	-4.8	-68.7	0.366576637	0.388180669	0.079346661	0.104353547	21.64531315	26.88272635	0.021604032	0.025006886	5.237413206	1.387334641	1.74491368	0.357579039	5.951176529	8.56318209	2.612005561	-6.869829181	-8.535371704
m	4.14	Ho01	CF03,Fa04	CF03	Fa04	4.71	4.43	-0.28	B1	1	-1	1	5796	5234	-562	-1.6114	-0.4936	1.1178	720	421	-299	1383	916	-467	129.5	110.6	-18.9	154.5	117.8	25	7.2	-17.8	0.630307629	0.356749223	0.147499079	0.0932834	23.40112545	26.14817188	-0.273558406	-0.054215679	2.747046424	3.275341838	1.841511376	-1.433830462	6.494469319	6.461347382	-0.033121937	-9.738241311	-7.674902345
m	4.14	Ho01	CF05,CF08	CF05	CF08	5	5.29	0.29	B1	1	-1	1	4873	5715	842	-1.484	0.4121	1.8961	438	573	135	1027	1206	179	116	112.4	-3.6	191	102.8	75	-9.6	-84.6	0.393344006	0.555324784	0.092523197	0.119148342	23.52220839	21.45561398	0.161980778	0.026625145	-2.066594413	-1.70133196	3.433425711	5.134757671	8.517780032	6.016214779	-2.501565253	-4.430227905	-9.783119757
m	4.14	Ho01	CF08,Fa04	CF08	Fa04	5.29	4.43	-0.86	0	0	0	0	5715	5234	-481	0.4121	-0.4936	-0.9057	573	421	-152	1206	916	-290	112.4	110.6	-1.8	102.8	117.8	-9.6	7.2	16.8	0.555324784	0.356749223	0.119148342	0.0932834	21.45561398	26.14817188	-0.198575561	-0.025864942	4.692557895	3.433425711	1.841511376	-1.591914335	6.016214779	6.461347382	0.445132603	-9.783119757	-7.674902345
m	4.14	Ho01	EX05,Fa08	EX05	Fa08	5	5.43	0.43	A1	-1	1	-1	6343	5944	-399	-1.1324	-0.8369	0.2955	585	649	64	1165	1320	155	139.5	133.8	-5.7	178.2	227.3	38.7	93.5	54.8	0.441747338	0.364349979	0.106297989	0.077717325	24.06307404	21.33040469	-0.077397359	-0.028580664	-2.73266935	4.636314662	3.490293466	-1.146021196	3.404824404	7.21707515	3.812250746	-9.857111224	-10.49284381
m	4.14	Ho01	CF02,CF03	CF02	CF03	4.57	4.71	0.14	A1	-1	1	-1	5161	5796	635	1.0181	-1.6114	-2.6295	656	720	64	1474	1383	-91	112.3	129.5	17.2	189.7	154.5	77.4	25	-52.4	0.435772754	0.630307629	0.115835758	0.147499079	26.58168895	23.40112545	0.194534875	0.031663321	-3.180563498	3.101358549	3.275341838	0.173983289	8.737714568	6.494469319	-2.243245249	-9.362339862	-9.738241311
m	4.14	Ho01	CF05,Fa09	CF05	Fa09	5	5.29	0.29	0	0	0	0	4873	5781	908	-1.484	-0.8475	0.6365	438	578	140	1027	1439	412	116	109.8	-6.2	191	57.1	75	-52.7	-127.7	0.393344006	0.307199614	0.092523197	0.085790426	23.52220839	27.92660605	-0.086144392	-0.006732771	4.404397659	-1.70133196	3.746393452	5.447725412	8.517780032	6.471643836	-2.046136196	-4.430227905	-8.968148442
m	4.14	Ho01	Fa04,Fa09	Fa04	Fa09	4.43	5.29	0.86	0	0	0	0	5234	5781	547	-0.4936	-0.8475	-0.3539	421	578	157	916	1439	523	110.6	109.8	-0.8	117.8	57.1	7.2	-52.7	-59.9	0.356749223	0.307199614	0.0932834	0.085790426	26.14817188	27.92660605	-0.049549609	-0.007492974	1.778434177	1.841511376	3.746393452	1.904882076	6.461347382	6.471643836	0.010296454	-7.674902345	-8.968148442
m	4.14	Ho01	EX05,Fa04	EX05	Fa04	5	4.43	-0.57	B2	2	-2	2	6343	5234	-1109	-1.1324	-0.4936	0.6388	585	421	-164	1165	916	-249	139.5	110.6	-28.9	178.2	117.8	38.7	7.2	-31.5	0.441747338	0.356749223	0.106297989	0.0932834	24.06307404	26.14817188	-0.084998115	-0.013014589	2.08509784	4.636314662	1.841511376	-2.794803286	3.404824404	6.461347382	3.056522978	-9.857111224	-7.674902345
m	4.14	Ho01	CF05,Fa04	CF05	Fa04	5	4.43	-0.57	B2	2	-2	2	4873	5234	361	-1.484	-0.4936	0.9904	438	421	-17	1027	916	-111	116	110.6	-5.4	191	117.8	75	7.2	-67.8	0.393344006	0.356749223	0.092523197	0.0932834	23.52220839	26.14817188	-0.036594783	0.000760203	2.625963482	-1.70133196	1.841511376	3.542843336	8.517780032	6.461347382	-2.05643265	-4.430227905	-7.674902345
m	4.14	Ho01	CF04,CF05	CF04	CF05	4.14	5	0.86	0	0	0	0	2823	4873	2050	0.1147	-1.484	-1.5987	352	438	86	974	1027	53	124	116	-8	124.6	191	0.6	75	74.4	0.444678748	0.393344006	0.073011048	0.092523197	16.41883007	23.52220839	-0.051334742	0.019512149	7.103378323	-0.067559254	-1.70133196	-1.633772706	9.090734147	8.517780032	-0.572954115	-4.123045286	-4.430227905
m	4.14	Ho01	CF04,CF12	CF04	CF12	4.14	5.43	1.29	A1	-1	1	-1	2823	6174	3351	0.1147	-1.2456	-1.3603	352	527	175	974	1201	227	124	105.4	-18.6	124.6	169.3	0.6	63.9	63.3	0.444678748	0.366576637	0.073011048	0.079346661	16.41883007	21.64531315	-0.078102111	0.006335613	5.226483074	-0.067559254	1.387334641	1.454893895	9.090734147	5.951176529	-3.139557618	-4.123045286	-6.869829181
m	4.14	Ho01	CF04,Fa01	CF04	Fa01	4.14	5.57	1.43	0	0	0	0	2823	6054	3231	0.1147	-1.4289	-1.5436	352	454	102	974	1109	135	124	108.4	-15.6	124.6	100.8	0.6	-7.6	-8.2	0.444678748	0.509546638	0.073011048	0.115481715	16.41883007	22.66362024	0.06486789	0.042470667	6.244790172	-0.067559254	3.803412917	3.870972171	9.090734147	6.055654279	-3.035079868	-4.123045286	-7.403792164
m	4.14	Ho01	CF12,EX05	CF12	EX05	5.43	5	-0.43	A1	-1	1	-1	6174	6343	169	-1.2456	-1.1324	0.1132	527	585	58	1201	1165	-36	105.4	139.5	34.1	169.3	178.2	63.9	38.7	-25.2	0.366576637	0.441747338	0.079346661	0.106297989	21.64531315	24.06307404	0.075170701	0.026951328	2.417760891	1.387334641	4.636314662	3.248980021	5.951176529	3.404824404	-2.546352125	-6.869829181	-9.857111224
m	4.14	Ho01	CF02,CF05	CF02	CF05	4.57	5	0.43	0	0	0	0	5161	4873	-288	1.0181	-1.484	-2.5021	656	438	-218	1474	1027	-447	112.3	116	3.7	189.7	191	77.4	75	-2.4	0.435772754	0.393344006	0.115835758	0.092523197	26.58168895	23.52220839	-0.042428748	-0.023312561	-3.059480556	3.101358549	-1.70133196	-4.802690509	8.737714568	8.517780032	-0.219934536	-9.362339862	-4.430227905
m	5	Ho02	CF07,CF08	CF07	CF08	5.14	5.29	0.15	B2	2	-2	2	6130	5715	-415	-0.4354	0.4121	0.8475	515	573	58	1332	1206	-126	160.2	112.4	-47.8	157.3	102.8	-2.9	-9.6	-6.7	0.43620072	0.555324784	0.110555662	0.119148342	25.34513515	21.45561398	0.119124064	0.00859268	-3.889521166	4.426606308	3.433425711	-0.993180597	6.825313439	6.016214779	-0.80909866	-9.384479526	-9.783119757
m	5	Ho02	CF01,EX05	CF01	EX05	5.86	5	-0.86	A2	-2	2	-2	5677	6343	666	-1.2071	-1.1324	0.0747	603	585	-18	1288	1165	-123	161.3	139.5	-21.8	192	178.2	30.7	38.7	8	0.406440405	0.441747338	0.067680598	0.106297989	16.65203488	24.06307404	0.035306933	0.038617391	7.411039159	0.545566101	4.636314662	4.090748561	6.380849677	3.404824404	-2.976025273	-7.183554364	-9.857111224
m	5	Ho02	CF02,CF03	CF02	CF03	4.57	4.71	0.14	0	0	0	0	5161	5796	635	1.0181	-1.6114	-2.6295	656	720	64	1474	1383	-91	112.3	129.5	17.2	189.7	154.5	77.4	25	-52.4	0.435772754	0.630307629	0.115835758	0.147499079	26.58168895	23.40112545	0.194534875	0.031663321	-3.180563498	3.101358549	3.275341838	0.173983289	8.737714568	6.494469319	-2.243245249	-9.362339862	-9.738241311
m	5	Ho02	EX03,EX05	EX03	EX05	5	5	0	A1	-1	1	-1	5838	6343	505	-0.6274	-1.1324	-0.505	592	585	-7	1233	1165	-68	148.1	139.5	-8.6	143.3	178.2	-4.8	38.7	43.5	0.388180669	0.441747338	0.104353547	0.106297989	26.88272635	24.06307404	0.053566669	0.001944442	-2.819652315	1.74491368	4.636314662	2.891400982	8.56318209	3.404824404	-5.158357686	-8.535371704	-9.857111224
m	5	Ho02	CF03,CF10	CF03	CF10	4.71	3.57	-1.14	B1	1	-1	1	5796	3533	-2263	-1.6114	-0.3612	1.2502	720	421	-299	1383	1058	-325	129.5	109.5	-20	154.5	115.4	25	5.9	-19.1	0.630307629	0.434461543	0.147499079	0.060767737	23.40112545	13.98690816	-0.195846086	-0.086731342	-9.414217295	3.275341838	0.639366419	-2.635975419	6.494469319	8.069663928	1.575194609	-9.738241311	-4.098734637
m	5	Ho02	CF02,EX03	CF02	EX03	4.57	5	0.43	0	0	0	0	5161	5838	677	1.0181	-0.6274	-1.6455	656	592	-64	1474	1233	-241	112.3	148.1	35.8	189.7	143.3	77.4	-4.8	-82.2	0.435772754	0.388180669	0.115835758	0.104353547	26.58168895	26.88272635	-0.047592085	-0.011482211	0.301037402	3.101358549	1.74491368	-1.356444869	8.737714568	8.56318209	-0.174532478	-9.362339862	-8.535371704
m	5	Ho02	CF07,Fa09	CF07	Fa09	5.14	5.29	0.15	B1	1	-1	1	6130	5781	-349	-0.4354	-0.8475	-0.4121	515	578	63	1332	1439	107	160.2	109.8	-50.4	157.3	57.1	-2.9	-52.7	-49.8	0.43620072	0.307199614	0.110555662	0.085790426	25.34513515	27.92660605	-0.129001106	-0.024765236	2.581470906	4.426606308	3.746393452	-0.680212856	6.825313439	6.471643836	-0.353669603	-9.384479526	-8.968148442
m	5	Ho02	CF04,Fa03	CF04	Fa03	4.14	4.29	0.15	0	0	0	0	2823	6405	3582	0.1147	-1.4974	-1.6121	352	441	89	974	1482	508	124	78.88	-45.12	124.6	65.2	0.6	-13.68	-14.28	0.444678748	0.323114322	0.073011048	0.088076971	16.41883007	27.25876416	-0.121564426	0.015065923	10.83993409	-0.067559254	4.379734715	4.447293969	9.090734147	2.62296962	-6.467764527	-4.123045286	-4.664930527
m	5	Ho02	CF10,EX05	CF10	EX05	3.57	5	1.43	A1	-1	1	-1	3533	6343	2810	-0.3612	-1.1324	-0.7712	421	585	164	1058	1165	107	109.5	139.5	30	115.4	178.2	5.9	38.7	32.8	0.434461543	0.441747338	0.060767737	0.106297989	13.98690816	24.06307404	0.007285795	0.045530252	10.07616588	0.639366419	4.636314662	3.996948243	8.069663928	3.404824404	-4.664839524	-4.098734637	-9.857111224
m	5	Ho02	CF07,EX05	CF07	EX05	5.14	5	-0.14	B1	1	-1	1	6130	6343	213	-0.4354	-1.1324	-0.697	515	585	70	1332	1165	-167	160.2	139.5	-20.7	157.3	178.2	-2.9	38.7	41.6	0.43620072	0.441747338	0.110555662	0.106297989	25.34513515	24.06307404	0.005546618	-0.004257673	-1.282061111	4.426606308	4.636314662	0.209708354	6.825313439	3.404824404	-3.420489035	-9.384479526	-9.857111224
m	5	Ho02	Fa04,Fa08	Fa04	Fa08	4.43	5.43	1	A2	-2	2	-2	5234	5944	710	-0.4936	-0.8369	-0.3433	421	649	228	916	1320	404	110.6	133.8	23.2	117.8	227.3	7.2	93.5	86.3	0.356749223	0.364349979	0.0932834	0.077717325	26.14817188	21.33040469	0.007600756	-0.015566075	-4.817767189	1.841511376	3.490293466	1.64878209	6.461347382	7.21707515	0.755727768	-7.674902345	-10.49284381
m	5	Ho02	CF07,EX04	CF07	EX04	5.14	5.43	0.29	B3	3	-3	3	6130	5944	-186	-0.4354	0.1354	0.5708	515	693	178	1332	1125	-207	160.2	127.8	-32.4	157.3	114.9	-2.9	-12.9	-10	0.43620072	0.441234424	0.110555662	0.109946253	25.34513515	24.91787744	0.005033704	-0.000609409	-0.427257707	4.426606308	1.302609569	-3.123996739	6.825313439	3.358522496	-3.466790943	-9.384479526	-7.399611163
m	5	Ho02	CF01,CF03	CF01	CF03	5.86	4.71	-1.15	0	0	0	0	5677	5796	119	-1.2071	-1.6114	-0.4043	603	720	117	1288	1383	95	161.3	129.5	-31.8	192	154.5	30.7	25	-5.7	0.406440405	0.630307629	0.067680598	0.147499079	16.65203488	23.40112545	0.223867224	0.079818481	6.749090574	0.545566101	3.275341838	2.729775737	6.380849677	6.494469319	0.113619642	-7.183554364	-9.738241311
m	5	Ho02	CF08,CF10	CF08	CF10	5.29	3.57	-1.72	A2	-2	2	-2	5715	3533	-2182	0.4121	-0.3612	-0.7733	573	421	-152	1206	1058	-148	112.4	109.5	-2.9	102.8	115.4	-9.6	5.9	15.5	0.555324784	0.434461543	0.119148342	0.060767737	21.45561398	13.98690816	-0.120863241	-0.058380605	-7.468705824	3.433425711	0.639366419	-2.794059292	6.016214779	8.069663928	2.053449149	-9.783119757	-4.098734637
m	5	Ho02	CF10,Fa08	CF10	Fa08	3.57	5.43	1.86	A1	-1	1	-1	3533	5944	2411	-0.3612	-0.8369	-0.4757	421	649	228	1058	1320	262	109.5	133.8	24.3	115.4	227.3	5.9	93.5	87.6	0.434461543	0.364349979	0.060767737	0.077717325	13.98690816	21.33040469	-0.070111564	0.016949588	7.34349653	0.639366419	3.490293466	2.850927047	8.069663928	7.21707515	-0.852588778	-4.098734637	-10.49284381
m	5	Ho02	CF03,Fa04	CF03	Fa04	4.71	4.43	-0.28	B1	1	-1	1	5796	5234	-562	-1.6114	-0.4936	1.1178	720	421	-299	1383	916	-467	129.5	110.6	-18.9	154.5	117.8	25	7.2	-17.8	0.630307629	0.356749223	0.147499079	0.0932834	23.40112545	26.14817188	-0.273558406	-0.054215679	2.747046424	3.275341838	1.841511376	-1.433830462	6.494469319	6.461347382	-0.033121937	-9.738241311	-7.674902345
m	5	Ho02	EX05,Fa08	EX05	Fa08	5	5.43	0.43	A1	-1	1	-1	6343	5944	-399	-1.1324	-0.8369	0.2955	585	649	64	1165	1320	155	139.5	133.8	-5.7	178.2	227.3	38.7	93.5	54.8	0.441747338	0.364349979	0.106297989	0.077717325	24.06307404	21.33040469	-0.077397359	-0.028580664	-2.73266935	4.636314662	3.490293466	-1.146021196	3.404824404	7.21707515	3.812250746	-9.857111224	-10.49284381
m	5	Ho02	CF01,Fa08	CF01	Fa08	5.86	5.43	-0.43	0	0	0	0	5677	5944	267	-1.2071	-0.8369	0.3702	603	649	46	1288	1320	32	161.3	133.8	-27.5	192	227.3	30.7	93.5	62.8	0.406440405	0.364349979	0.067680598	0.077717325	16.65203488	21.33040469	-0.042090426	0.010036727	4.678369809	0.545566101	3.490293466	2.944727365	6.380849677	7.21707515	0.836225473	-7.183554364	-10.49284381
m	5	Ho02	CF01,CF04	CF01	CF04	5.86	4.14	-1.72	B1	1	-1	1	5677	2823	-2854	-1.2071	0.1147	1.3218	603	352	-251	1288	974	-314	161.3	124	-37.3	192	124.6	30.7	0.6	-30.1	0.406440405	0.444678748	0.067680598	0.073011048	16.65203488	16.41883007	0.038238343	0.00533045	-0.233204806	0.545566101	-0.067559254	-0.613125355	6.380849677	9.090734147	2.70988447	-7.183554364	-4.123045286
m	5	Ho02	CF02,CF08	CF02	CF08	4.57	5.29	0.72	B1	1	-1	1	5161	5715	554	1.0181	0.4121	-0.606	656	573	-83	1474	1206	-268	112.3	112.4	0.1	189.7	102.8	77.4	-9.6	-87	0.435772754	0.555324784	0.115835758	0.119148342	26.58168895	21.45561398	0.11955203	0.003312584	-5.126074969	3.101358549	3.433425711	0.332067162	8.737714568	6.016214779	-2.721499789	-9.362339862	-9.783119757
m	5	Ho02	CF03,Fa09	CF03	Fa09	4.71	5.29	0.58	0	0	0	0	5796	5781	-15	-1.6114	-0.8475	0.7639	720	578	-142	1383	1439	56	129.5	109.8	-19.7	154.5	57.1	25	-52.7	-77.7	0.630307629	0.307199614	0.147499079	0.085790426	23.40112545	27.92660605	-0.323108015	-0.061708653	4.525480601	3.275341838	3.746393452	0.471051614	6.494469319	6.471643836	-0.022825483	-9.738241311	-8.968148442
m	5	Ho02	CF03,EX04	CF03	EX04	4.71	5.43	0.72	B2	2	-2	2	5796	5944	148	-1.6114	0.1354	1.7468	720	693	-27	1383	1125	-258	129.5	127.8	-1.7	154.5	114.9	25	-12.9	-37.9	0.630307629	0.441234424	0.147499079	0.109946253	23.40112545	24.91787744	-0.189073205	-0.037552826	1.516751988	3.275341838	1.302609569	-1.972732269	6.494469319	3.358522496	-3.135946823	-9.738241311	-7.399611163
m	5	Ho02	CF03,CF05	CF03	CF05	4.71	5	0.29	B2	2	-2	2	5796	4873	-923	-1.6114	-1.484	0.1274	720	438	-282	1383	1027	-356	129.5	116	-13.5	154.5	191	25	75	50	0.630307629	0.393344006	0.147499079	0.092523197	23.40112545	23.52220839	-0.236963623	-0.054975882	0.121082942	3.275341838	-1.70133196	-4.976673798	6.494469319	8.517780032	2.023310713	-9.738241311	-4.430227905
m	5	Ho02	Fa02,Fa09	Fa02	Fa09	5.29	5.29	0	B3	3	-3	3	5623	5781	158	-0.883	-0.8475	0.0355	765	578	-187	1360	1439	79	133.3	109.8	-23.5	135.4	57.1	2.1	-52.7	-54.8	0.498627098	0.307199614	0.10009276	0.085790426	20.07367036	27.92660605	-0.191427484	-0.014302334	7.852935689	2.847607052	3.746393452	0.8987864	8.654758052	6.471643836	-2.183114216	-8.470232391	-8.968148442
m	5	Ho02	CF12,EX04	CF12	EX04	5.43	5.43	0	B2	2	-2	2	6174	5944	-230	-1.2456	0.1354	1.381	527	693	166	1201	1125	-76	105.4	127.8	22.4	169.3	114.9	63.9	-12.9	-76.8	0.366576637	0.441234424	0.079346661	0.109946253	21.64531315	24.91787744	0.074657787	0.030599592	3.272564295	1.387334641	1.302609569	-0.084725072	5.951176529	3.358522496	-2.592654033	-6.869829181	-7.399611163
m	5	Ho02	CF01,Fa06	CF01	Fa06	5.86	5.43	-0.43	A2	-2	2	-2	5677	5179	-498	-1.2071	-1.1398	0.0673	603	546	-57	1288	1489	201	161.3	140.5	-20.8	192	157	30.7	16.5	-14.2	0.406440405	0.187174105	0.067680598	0.079949862	16.65203488	42.71416818	-0.2192663	0.012269264	26.0621333	0.545566101	2.349894107	1.804328006	6.380849677	3.987353674	-2.393496003	-7.183554364	1.081985382
m	5	Ho02	Fa01,Fa04	Fa01	Fa04	5.57	4.43	-1.14	A1	-1	1	-1	6054	5234	-820	-1.4289	-0.4936	0.9353	454	421	-33	1109	916	-193	108.4	110.6	2.2	100.8	117.8	-7.6	7.2	14.8	0.509546638	0.356749223	0.115481715	0.0932834	22.66362024	26.14817188	-0.152797415	-0.022198315	3.484551633	3.803412917	1.841511376	-1.961901541	6.055654279	6.461347382	0.405693103	-7.403792164	-7.674902345
m	5	Ho02	CF02,Fa09	CF02	Fa09	4.57	5.29	0.72	B2	2	-2	2	5161	5781	620	1.0181	-0.8475	-1.8656	656	578	-78	1474	1439	-35	112.3	109.8	-2.5	189.7	57.1	77.4	-52.7	-130.1	0.435772754	0.307199614	0.115835758	0.085790426	26.58168895	27.92660605	-0.12857314	-0.030045332	1.344917103	3.101358549	3.746393452	0.645034903	8.737714568	6.471643836	-2.266070732	-9.362339862	-8.968148442
m	5	Ho02	CF10,Fa09	CF10	Fa09	3.57	5.29	1.72	B1	1	-1	1	3533	5781	2248	-0.3612	-0.8475	-0.4863	421	578	157	1058	1439	381	109.5	109.8	0.3	115.4	57.1	5.9	-52.7	-58.6	0.434461543	0.307199614	0.060767737	0.085790426	13.98690816	27.92660605	-0.127261929	0.025022689	13.9396979	0.639366419	3.746393452	3.107027033	8.069663928	6.471643836	-1.598020092	-4.098734637	-8.968148442
m	5	Ho02	CF08,EX05	CF08	EX05	5.29	5	-0.29	A2	-2	2	-2	5715	6343	628	0.4121	-1.1324	-1.5445	573	585	12	1206	1165	-41	112.4	139.5	27.1	102.8	178.2	-9.6	38.7	48.3	0.555324784	0.441747338	0.119148342	0.106297989	21.45561398	24.06307404	-0.113577446	-0.012850353	2.607460055	3.433425711	4.636314662	1.202888951	6.016214779	3.404824404	-2.611390375	-9.783119757	-9.857111224
m	5	Ho02	CF04,CF12	CF04	CF12	4.14	5.43	1.29	B1	1	-1	1	2823	6174	3351	0.1147	-1.2456	-1.3603	352	527	175	974	1201	227	124	105.4	-18.6	124.6	169.3	0.6	63.9	63.3	0.444678748	0.366576637	0.073011048	0.079346661	16.41883007	21.64531315	-0.078102111	0.006335613	5.226483074	-0.067559254	1.387334641	1.454893895	9.090734147	5.951176529	-3.139557618	-4.123045286	-6.869829181
m	5	Ho02	CF04,CF07	CF04	CF07	4.14	5.14	1	A2	-2	2	-2	2823	6130	3307	0.1147	-0.4354	-0.5501	352	515	163	974	1332	358	124	160.2	36.2	124.6	157.3	0.6	-2.9	-3.5	0.444678748	0.43620072	0.073011048	0.110555662	16.41883007	25.34513515	-0.008478028	0.037544614	8.926305076	-0.067559254	4.426606308	4.494165562	9.090734147	6.825313439	-2.265420708	-4.123045286	-9.384479526
m	5	Ho02	CF02,Fa04	CF02	Fa04	4.57	4.43	-0.14	B2	2	-2	2	5161	5234	73	1.0181	-0.4936	-1.5117	656	421	-235	1474	916	-558	112.3	110.6	-1.7	189.7	117.8	77.4	7.2	-70.2	0.435772754	0.356749223	0.115835758	0.0932834	26.58168895	26.14817188	-0.079023531	-0.022552358	-0.433517074	3.101358549	1.841511376	-1.259847173	8.737714568	6.461347382	-2.276367186	-9.362339862	-7.674902345
m	5	Ho02	CF05,Fa06	CF05	Fa06	5	5.43	0.43	A1	-1	1	-1	4873	5179	306	-1.484	-1.1398	0.3442	438	546	108	1027	1489	462	116	140.5	24.5	191	157	75	16.5	-58.5	0.393344006	0.187174105	0.092523197	0.079949862	23.52220839	42.71416818	-0.206169901	-0.012573335	19.19195979	-1.70133196	2.349894107	4.051226067	8.517780032	3.987353674	-4.530426358	-4.430227905	1.081985382
m	5	Ho02	EX03,Fa06	EX03	Fa06	5	5.43	0.43	B1	1	-1	1	5838	5179	-659	-0.6274	-1.1398	-0.5124	592	546	-46	1233	1489	256	148.1	140.5	-7.6	143.3	157	-4.8	16.5	21.3	0.388180669	0.187174105	0.104353547	0.079949862	26.88272635	42.71416818	-0.201006564	-0.024403685	15.83144183	1.74491368	2.349894107	0.604980427	8.56318209	3.987353674	-4.575828416	-8.535371704	1.081985382
m	5	Ho02	CF10,Fa03	CF10	Fa03	3.57	4.29	0.72	B3	3	-3	3	3533	6405	2872	-0.3612	-1.4974	-1.1362	421	441	20	1058	1482	424	109.5	78.88	-30.62	115.4	65.2	5.9	-13.68	-19.58	0.434461543	0.323114322	0.060767737	0.088076971	13.98690816	27.25876416	-0.111347221	0.027309234	13.271856	0.639366419	4.379734715	3.740368296	8.069663928	2.62296962	-5.446694308	-4.098734637	-4.664930527
m	5	Ho02	CF08,EX03	CF08	EX03	5.29	5	-0.29	A1	-1	1	-1	5715	5838	123	0.4121	-0.6274	-1.0395	573	592	19	1206	1233	27	112.4	148.1	35.7	102.8	143.3	-9.6	-4.8	4.8	0.555324784	0.388180669	0.119148342	0.104353547	21.45561398	26.88272635	-0.167144115	-0.014794795	5.427112371	3.433425711	1.74491368	-1.688512031	6.016214779	8.56318209	2.546967311	-9.783119757	-8.535371704
m	5	Ho02	CF05,EX03	CF05	EX03	5	5	0	B2	2	-2	2	4873	5838	965	-1.484	-0.6274	0.8566	438	592	154	1027	1233	206	116	148.1	32.1	191	143.3	75	-4.8	-79.8	0.393344006	0.388180669	0.092523197	0.104353547	23.52220839	26.88272635	-0.005163337	0.01183035	3.360517957	-1.70133196	1.74491368	3.44624564	8.517780032	8.56318209	0.045402058	-4.430227905	-8.535371704
m	5	Ho02	CF02,Fa06	CF02	Fa06	4.57	5.43	0.86	A1	-1	1	-1	5161	5179	18	1.0181	-1.1398	-2.1579	656	546	-110	1474	1489	15	112.3	140.5	28.2	189.7	157	77.4	16.5	-60.9	0.435772754	0.187174105	0.115835758	0.079949862	26.58168895	42.71416818	-0.248598649	-0.035885896	16.13247923	3.101358549	2.349894107	-0.751464442	8.737714568	3.987353674	-4.750360894	-9.362339862	1.081985382
m	5	Ho02	CF01,CF02	CF01	CF02	5.86	4.57	-1.29	A1	-1	1	-1	5677	5161	-516	-1.2071	1.0181	2.2252	603	656	53	1288	1474	186	161.3	112.3	-49	192	189.7	30.7	77.4	46.7	0.406440405	0.435772754	0.067680598	0.115835758	16.65203488	26.58168895	0.029332349	0.04815516	9.929654072	0.545566101	3.101358549	2.555792448	6.380849677	8.737714568	2.356864891	-7.183554364	-9.362339862
m	5	Ho02	EX04,Fa06	EX04	Fa06	5.43	5.43	0	A3	-3	3	-3	5944	5179	-765	0.1354	-1.1398	-1.2752	693	546	-147	1125	1489	364	127.8	140.5	12.7	114.9	157	-12.9	16.5	29.4	0.441234424	0.187174105	0.109946253	0.079949862	24.91787744	42.71416818	-0.254060319	-0.029996391	17.79629074	1.302609569	2.349894107	1.047284538	3.358522496	3.987353674	0.628831178	-7.399611163	1.081985382
m	5	Ho02	EX04,Fa03	EX04	Fa03	5.43	4.29	-1.14	B3	3	-3	3	5944	6405	461	0.1354	-1.4974	-1.6328	693	441	-252	1125	1482	357	127.8	78.88	-48.92	114.9	65.2	-12.9	-13.68	-0.78	0.441234424	0.323114322	0.109946253	0.088076971	24.91787744	27.25876416	-0.118120102	-0.021869282	2.340886719	1.302609569	4.379734715	3.077125146	3.358522496	2.62296962	-0.735552876	-7.399611163	-4.664930527
m	5	Ho02	CF02,CF04	CF02	CF04	4.57	4.14	-0.43	A1	-1	1	-1	5161	2823	-2338	1.0181	0.1147	-0.9034	656	352	-304	1474	974	-500	112.3	124	11.7	189.7	124.6	77.4	0.6	-76.8	0.435772754	0.444678748	0.115835758	0.073011048	26.58168895	16.41883007	0.008905994	-0.04282471	-10.16285888	3.101358549	-0.067559254	-3.168917803	8.737714568	9.090734147	0.353019579	-9.362339862	-4.123045286
m	5	Ho02	EX03,EX04	EX03	EX04	5	5.43	0.43	B2	2	-2	2	5838	5944	106	-0.6274	0.1354	0.7628	592	693	101	1233	1125	-108	148.1	127.8	-20.3	143.3	114.9	-4.8	-12.9	-8.1	0.388180669	0.441234424	0.104353547	0.109946253	26.88272635	24.91787744	0.053053755	0.005592706	-1.964848911	1.74491368	1.302609569	-0.442304111	8.56318209	3.358522496	-5.204659594	-8.535371704	-7.399611163
m	5	Ho02	CF04,CF10	CF04	CF10	4.14	3.57	-0.57	B1	1	-1	1	2823	3533	710	0.1147	-0.3612	-0.4759	352	421	69	974	1058	84	124	109.5	-14.5	124.6	115.4	0.6	5.9	5.3	0.444678748	0.434461543	0.073011048	0.060767737	16.41883007	13.98690816	-0.010217205	-0.012243311	-2.431921914	-0.067559254	0.639366419	0.706925673	9.090734147	8.069663928	-1.021070219	-4.123045286	-4.098734637
m	5	Ho02	CF04,EX05	CF04	EX05	4.14	5	0.86	B2	2	-2	2	2823	6343	3520	0.1147	-1.1324	-1.2471	352	585	233	974	1165	191	124	139.5	15.5	124.6	178.2	0.6	38.7	38.1	0.444678748	0.441747338	0.073011048	0.106297989	16.41883007	24.06307404	-0.00293141	0.033286941	7.644243965	-0.067559254	4.636314662	4.703873916	9.090734147	3.404824404	-5.685909743	-4.123045286	-9.857111224
m	5	Ho02	Fa01,Fa02	Fa01	Fa02	5.57	5.29	-0.28	B3	3	-3	3	6054	5623	-431	-1.4289	-0.883	0.5459	454	765	311	1109	1360	251	108.4	133.3	24.9	100.8	135.4	-7.6	2.1	9.7	0.509546638	0.498627098	0.115481715	0.10009276	22.66362024	20.07367036	-0.01091954	-0.015388955	-2.589949879	3.803412917	2.847607052	-0.955805865	6.055654279	8.654758052	2.599103773	-7.403792164	-8.470232391
m	5	Ho02	CF10,Fa02	CF10	Fa02	3.57	5.29	1.72	A1	-1	1	-1	3533	5623	2090	-0.3612	-0.883	-0.5218	421	765	344	1058	1360	302	109.5	133.3	23.8	115.4	135.4	5.9	2.1	-3.8	0.434461543	0.498627098	0.060767737	0.10009276	13.98690816	20.07367036	0.064165555	0.039325023	6.086762207	0.639366419	2.847607052	2.208240633	8.069663928	8.654758052	0.585094124	-4.098734637	-8.470232391
m	5	Ho02	CF01,Fa02	CF01	Fa02	5.86	5.29	-0.57	0	0	0	0	5677	5623	-54	-1.2071	-0.883	0.3241	603	765	162	1288	1360	72	161.3	133.3	-28	192	135.4	30.7	2.1	-28.6	0.406440405	0.498627098	0.067680598	0.10009276	16.65203488	20.07367036	0.092186693	0.032412162	3.421635486	0.545566101	2.847607052	2.302040951	6.380849677	8.654758052	2.273908375	-7.183554364	-8.470232391
m	5	Ho02	CF08,Fa03	CF08	Fa03	5.29	4.29	-1	B3	3	-3	3	5715	6405	690	0.4121	-1.4974	-1.9095	573	441	-132	1206	1482	276	112.4	78.88	-33.52	102.8	65.2	-9.6	-13.68	-4.08	0.555324784	0.323114322	0.119148342	0.088076971	21.45561398	27.25876416	-0.232210462	-0.031071371	5.803150178	3.433425711	4.379734715	0.946309004	6.016214779	2.62296962	-3.393245159	-9.783119757	-4.664930527
m	5	Ho02	CF02,CF10	CF02	CF10	4.57	3.57	-1	B1	1	-1	1	5161	3533	-1628	1.0181	-0.3612	-1.3793	656	421	-235	1474	1058	-416	112.3	109.5	-2.8	189.7	115.4	77.4	5.9	-71.5	0.435772754	0.434461543	0.115835758	0.060767737	26.58168895	13.98690816	-0.001311211	-0.055068021	-12.59478079	3.101358549	0.639366419	-2.46199213	8.737714568	8.069663928	-0.66805064	-9.362339862	-4.098734637
m	5	Ho02	CF05,Fa04	CF05	Fa04	5	4.43	-0.57	0	0	0	0	4873	5234	361	-1.484	-0.4936	0.9904	438	421	-17	1027	916	-111	116	110.6	-5.4	191	117.8	75	7.2	-67.8	0.393344006	0.356749223	0.092523197	0.0932834	23.52220839	26.14817188	-0.036594783	0.000760203	2.625963482	-1.70133196	1.841511376	3.542843336	8.517780032	6.461347382	-2.05643265	-4.430227905	-7.674902345
m	5	Ho02	CF03,CF08	CF03	CF08	4.71	5.29	0.58	0	0	0	0	5796	5715	-81	-1.6114	0.4121	2.0235	720	573	-147	1383	1206	-177	129.5	112.4	-17.1	154.5	102.8	25	-9.6	-34.6	0.630307629	0.555324784	0.147499079	0.119148342	23.40112545	21.45561398	-0.074982845	-0.028350737	-1.945511471	3.275341838	3.433425711	0.158083873	6.494469319	6.016214779	-0.47825454	-9.738241311	-9.783119757
m	5	Ho02	CF02,Fa01	CF02	Fa01	4.57	5.57	1	B2	2	-2	2	5161	6054	893	1.0181	-1.4289	-2.447	656	454	-202	1474	1109	-365	112.3	108.4	-3.9	189.7	100.8	77.4	-7.6	-85	0.435772754	0.509546638	0.115835758	0.115481715	26.58168895	22.66362024	0.073773884	-0.000354043	-3.918068707	3.101358549	3.803412917	0.702054368	8.737714568	6.055654279	-2.682060289	-9.362339862	-7.403792164
m	5	Ho02	CF01,CF10	CF01	CF10	5.86	3.57	-2.29	0	0	0	0	5677	3533	-2144	-1.2071	-0.3612	0.8459	603	421	-182	1288	1058	-230	161.3	109.5	-51.8	192	115.4	30.7	5.9	-24.8	0.406440405	0.434461543	0.067680598	0.060767737	16.65203488	13.98690816	0.028021138	-0.006912861	-2.665126721	0.545566101	0.639366419	0.093800318	6.380849677	8.069663928	1.688814251	-7.183554364	-4.098734637
m	5	Ho02	CF03,Fa06	CF03	Fa06	4.71	5.43	0.72	A2	-2	2	-2	5796	5179	-617	-1.6114	-1.1398	0.4716	720	546	-174	1383	1489	106	129.5	140.5	11	154.5	157	25	16.5	-8.5	0.630307629	0.187174105	0.147499079	0.079949862	23.40112545	42.71416818	-0.443133524	-0.067549217	19.31304273	3.275341838	2.349894107	-0.925447731	6.494469319	3.987353674	-2.507115645	-9.738241311	1.081985382
m	5	Ho02	CF08,EX04	CF08	EX04	5.29	5.43	0.14	B2	2	-2	2	5715	5944	229	0.4121	0.1354	-0.2767	573	693	120	1206	1125	-81	112.4	127.8	15.4	102.8	114.9	-9.6	-12.9	-3.3	0.555324784	0.441234424	0.119148342	0.109946253	21.45561398	24.91787744	-0.11409036	-0.009202089	3.462263459	3.433425711	1.302609569	-2.130816142	6.016214779	3.358522496	-2.657692283	-9.783119757	-7.399611163
m	5	Ho02	Fa04,Fa06	Fa04	Fa06	4.43	5.43	1	A1	-1	1	-1	5234	5179	-55	-0.4936	-1.1398	-0.6462	421	546	125	916	1489	573	110.6	140.5	29.9	117.8	157	7.2	16.5	9.3	0.356749223	0.187174105	0.0932834	0.079949862	26.14817188	42.71416818	-0.169575118	-0.013333538	16.5659963	1.841511376	2.349894107	0.508382731	6.461347382	3.987353674	-2.473993708	-7.674902345	1.081985382
m	5	Ho02	CF02,Fa02	CF02	Fa02	4.57	5.29	0.72	0	0	0	0	5161	5623	462	1.0181	-0.883	-1.9011	656	765	109	1474	1360	-114	112.3	133.3	21	189.7	135.4	77.4	2.1	-75.3	0.435772754	0.498627098	0.115835758	0.10009276	26.58168895	20.07367036	0.062854344	-0.015742998	-6.508018586	3.101358549	2.847607052	-0.253751497	8.737714568	8.654758052	-0.082956516	-9.362339862	-8.470232391
m	5	Ho02	EX05,Fa09	EX05	Fa09	5	5.29	0.29	B2	2	-2	2	6343	5781	-562	-1.1324	-0.8475	0.2849	585	578	-7	1165	1439	274	139.5	109.8	-29.7	178.2	57.1	38.7	-52.7	-91.4	0.441747338	0.307199614	0.106297989	0.085790426	24.06307404	27.92660605	-0.134547724	-0.020507563	3.863532016	4.636314662	3.746393452	-0.88992121	3.404824404	6.471643836	3.066819432	-9.857111224	-8.968148442
m	5	Ho02	EX04,Fa01	EX04	Fa01	5.43	5.57	0.14	B2	2	-2	2	5944	6054	110	0.1354	-1.4289	-1.5643	693	454	-239	1125	1109	-16	127.8	108.4	-19.4	114.9	100.8	-12.9	-7.6	5.3	0.441234424	0.509546638	0.109946253	0.115481715	24.91787744	22.66362024	0.068312214	0.005535462	-2.254257198	1.302609569	3.803412917	2.500803348	3.358522496	6.055654279	2.697131783	-7.399611163	-7.403792164
m	5	Ho02	CF04,Fa04	CF04	Fa04	4.14	4.43	0.29	B1	1	-1	1	2823	5234	2411	0.1147	-0.4936	-0.6083	352	421	69	974	916	-58	124	110.6	-13.4	124.6	117.8	0.6	7.2	6.6	0.444678748	0.356749223	0.073011048	0.0932834	16.41883007	26.14817188	-0.087929525	0.020272352	9.729341805	-0.067559254	1.841511376	1.90907063	9.090734147	6.461347382	-2.629386765	-4.123045286	-7.674902345
m	5	Ho02	EX03,Fa03	EX03	Fa03	5	4.29	-0.71	B2	2	-2	2	5838	6405	567	-0.6274	-1.4974	-0.87	592	441	-151	1233	1482	249	148.1	78.88	-69.22	143.3	65.2	-4.8	-13.68	-8.88	0.388180669	0.323114322	0.104353547	0.088076971	26.88272635	27.25876416	-0.065066347	-0.016276576	0.376037807	1.74491368	4.379734715	2.634821035	8.56318209	2.62296962	-5.94021247	-8.535371704	-4.664930527
m	5	Ho02	CF01,CF08	CF01	CF08	5.86	5.29	-0.57	B1	1	-1	1	5677	5715	38	-1.2071	0.4121	1.6192	603	573	-30	1288	1206	-82	161.3	112.4	-48.9	192	102.8	30.7	-9.6	-40.3	0.406440405	0.555324784	0.067680598	0.119148342	16.65203488	21.45561398	0.148884379	0.051467744	4.803579103	0.545566101	3.433425711	2.88785961	6.380849677	6.016214779	-0.364634898	-7.183554364	-9.783119757
m	5	Ho02	CF02,CF05	CF02	CF05	4.57	5	0.43	0	0	0	0	5161	4873	-288	1.0181	-1.484	-2.5021	656	438	-218	1474	1027	-447	112.3	116	3.7	189.7	191	77.4	75	-2.4	0.435772754	0.393344006	0.115835758	0.092523197	26.58168895	23.52220839	-0.042428748	-0.023312561	-3.059480556	3.101358549	-1.70133196	-4.802690509	8.737714568	8.517780032	-0.219934536	-9.362339862	-4.430227905
m	5	Ho02	CF10,Fa01	CF10	Fa01	3.57	5.57	2	A1	-1	1	-1	3533	6054	2521	-0.3612	-1.4289	-1.0677	421	454	33	1058	1109	51	109.5	108.4	-1.1	115.4	100.8	5.9	-7.6	-13.5	0.434461543	0.509546638	0.060767737	0.115481715	13.98690816	22.66362024	0.075085095	0.054713978	8.676712086	0.639366419	3.803412917	3.164046498	8.069663928	6.055654279	-2.014009649	-4.098734637	-7.403792164
m	5	Ho02	CF01,EX03	CF01	EX03	5.86	5	-0.86	B1	1	-1	1	5677	5838	161	-1.2071	-0.6274	0.5797	603	592	-11	1288	1233	-55	161.3	148.1	-13.2	192	143.3	30.7	-4.8	-35.5	0.406440405	0.388180669	0.067680598	0.104353547	16.65203488	26.88272635	-0.018259736	0.036672949	10.23069147	0.545566101	1.74491368	1.199347579	6.380849677	8.56318209	2.182332413	-7.183554364	-8.535371704
m	5	Ho02	CF01,Fa01	CF01	Fa01	5.86	5.57	-0.29	B1	1	-1	1	5677	6054	377	-1.2071	-1.4289	-0.2218	603	454	-149	1288	1109	-179	161.3	108.4	-52.9	192	100.8	30.7	-7.6	-38.3	0.406440405	0.509546638	0.067680598	0.115481715	16.65203488	22.66362024	0.103106233	0.047801117	6.011585365	0.545566101	3.803412917	3.257846816	6.380849677	6.055654279	-0.325195398	-7.183554364	-7.403792164
m	5	Ho02	CF01,Fa04	CF01	Fa04	5.86	4.43	-1.43	A1	-1	1	-1	5677	5234	-443	-1.2071	-0.4936	0.7135	603	421	-182	1288	916	-372	161.3	110.6	-50.7	192	117.8	30.7	7.2	-23.5	0.406440405	0.356749223	0.067680598	0.0932834	16.65203488	26.14817188	-0.049691182	0.025602802	9.496136999	0.545566101	1.841511376	1.295945275	6.380849677	6.461347382	0.080497705	-7.183554364	-7.674902345
m	5	Ho02	EX05,Fa03	EX05	Fa03	5	4.29	-0.71	B2	2	-2	2	6343	6405	62	-1.1324	-1.4974	-0.365	585	441	-144	1165	1482	317	139.5	78.88	-60.62	178.2	65.2	38.7	-13.68	-52.38	0.441747338	0.323114322	0.106297989	0.088076971	24.06307404	27.25876416	-0.118633016	-0.018221018	3.195690123	4.636314662	4.379734715	-0.256579947	3.404824404	2.62296962	-0.781854784	-9.857111224	-4.664930527
m	5	Ho02	Fa02,Fa03	Fa02	Fa03	5.29	4.29	-1	B3	3	-3	3	5623	6405	782	-0.883	-1.4974	-0.6144	765	441	-324	1360	1482	122	133.3	78.88	-54.42	135.4	65.2	2.1	-13.68	-15.78	0.498627098	0.323114322	0.10009276	0.088076971	20.07367036	27.25876416	-0.175512776	-0.012015789	7.185093795	2.847607052	4.379734715	1.532127663	8.654758052	2.62296962	-6.031788432	-8.470232391	-4.664930527
m	5	Ho02	CF04,CF08	CF04	CF08	4.14	5.29	1.15	0	0	0	0	2823	5715	2892	0.1147	0.4121	0.2974	352	573	221	974	1206	232	124	112.4	-11.6	124.6	102.8	0.6	-9.6	-10.2	0.444678748	0.555324784	0.073011048	0.119148342	16.41883007	21.45561398	0.110646036	0.046137294	5.03678391	-0.067559254	3.433425711	3.500984965	9.090734147	6.016214779	-3.074519368	-4.123045286	-9.783119757
m	5	Ho02	CF01,EX04	CF01	EX04	5.86	5.43	-0.43	B1	1	-1	1	5677	5944	267	-1.2071	0.1354	1.3425	603	693	90	1288	1125	-163	161.3	127.8	-33.5	192	114.9	30.7	-12.9	-43.6	0.406440405	0.441234424	0.067680598	0.109946253	16.65203488	24.91787744	0.034794019	0.042265655	8.265842563	0.545566101	1.302609569	0.757043468	6.380849677	3.358522496	-3.022327181	-7.183554364	-7.399611163
m	5	Ho02	CF07,CF10	CF07	CF10	5.14	3.57	-1.57	B1	1	-1	1	6130	3533	-2597	-0.4354	-0.3612	0.0742	515	421	-94	1332	1058	-274	160.2	109.5	-50.7	157.3	115.4	-2.9	5.9	8.8	0.43620072	0.434461543	0.110555662	0.060767737	25.34513515	13.98690816	-0.001739177	-0.049787925	-11.35822699	4.426606308	0.639366419	-3.787239889	6.825313439	8.069663928	1.244350489	-9.384479526	-4.098734637
m	5	Ho02	CF05,Fa09	CF05	Fa09	5	5.29	0.29	B1	1	-1	1	4873	5781	908	-1.484	-0.8475	0.6365	438	578	140	1027	1439	412	116	109.8	-6.2	191	57.1	75	-52.7	-127.7	0.393344006	0.307199614	0.092523197	0.085790426	23.52220839	27.92660605	-0.086144392	-0.006732771	4.404397659	-1.70133196	3.746393452	5.447725412	8.517780032	6.471643836	-2.046136196	-4.430227905	-8.968148442
m	5	Ho02	CF10,EX03	CF10	EX03	3.57	5	1.43	0	0	0	0	3533	5838	2305	-0.3612	-0.6274	-0.2662	421	592	171	1058	1233	175	109.5	148.1	38.6	115.4	143.3	5.9	-4.8	-10.7	0.434461543	0.388180669	0.060767737	0.104353547	13.98690816	26.88272635	-0.046280874	0.04358581	12.89581819	0.639366419	1.74491368	1.105547261	8.069663928	8.56318209	0.493518162	-4.098734637	-8.535371704
m	5	Ho02	EX05,Fa04	EX05	Fa04	5	4.43	-0.57	B1	1	-1	1	6343	5234	-1109	-1.1324	-0.4936	0.6388	585	421	-164	1165	916	-249	139.5	110.6	-28.9	178.2	117.8	38.7	7.2	-31.5	0.441747338	0.356749223	0.106297989	0.0932834	24.06307404	26.14817188	-0.084998115	-0.013014589	2.08509784	4.636314662	1.841511376	-2.794803286	3.404824404	6.461347382	3.056522978	-9.857111224	-7.674902345
m	5	Ho02	CF05,Fa03	CF05	Fa03	5	4.29	-0.71	B2	2	-2	2	4873	6405	1532	-1.484	-1.4974	-0.0134	438	441	3	1027	1482	455	116	78.88	-37.12	191	65.2	75	-13.68	-88.68	0.393344006	0.323114322	0.092523197	0.088076971	23.52220839	27.25876416	-0.070229684	-0.004446226	3.736555765	-1.70133196	4.379734715	6.081066675	8.517780032	2.62296962	-5.894810412	-4.430227905	-4.664930527
m	5	Ho02	CF05,CF10	CF05	CF10	5	3.57	-1.43	B1	1	-1	1	4873	3533	-1340	-1.484	-0.3612	1.1228	438	421	-17	1027	1058	31	116	109.5	-6.5	191	115.4	75	5.9	-69.1	0.393344006	0.434461543	0.092523197	0.060767737	23.52220839	13.98690816	0.041117537	-0.03175546	-9.535300237	-1.70133196	0.639366419	2.340698379	8.517780032	8.069663928	-0.448116104	-4.430227905	-4.098734637
m	5	Ho02	CF02,Fa03	CF02	Fa03	4.57	4.29	-0.28	B2	2	-2	2	5161	6405	1244	1.0181	-1.4974	-2.5155	656	441	-215	1474	1482	8	112.3	78.88	-33.42	189.7	65.2	77.4	-13.68	-91.08	0.435772754	0.323114322	0.115835758	0.088076971	26.58168895	27.25876416	-0.112658432	-0.027758787	0.677075209	3.101358549	4.379734715	1.278376166	8.737714568	2.62296962	-6.114744948	-9.362339862	-4.664930527
m	5	Ho02	CF07,Fa08	CF07	Fa08	5.14	5.43	0.29	B1	1	-1	1	6130	5944	-186	-0.4354	-0.8369	-0.4015	515	649	134	1332	1320	-12	160.2	133.8	-26.4	157.3	227.3	-2.9	93.5	96.4	0.43620072	0.364349979	0.110555662	0.077717325	25.34513515	21.33040469	-0.071850741	-0.032838337	-4.01473046	4.426606308	3.490293466	-0.936312842	6.825313439	7.21707515	0.391761711	-9.384479526	-10.49284381
m	5	Ho02	CF07,Fa03	CF07	Fa03	5.14	4.29	-0.85	B3	3	-3	3	6130	6405	275	-0.4354	-1.4974	-1.062	515	441	-74	1332	1482	150	160.2	78.88	-81.32	157.3	65.2	-2.9	-13.68	-10.78	0.43620072	0.323114322	0.110555662	0.088076971	25.34513515	27.25876416	-0.113086398	-0.022478691	1.913629012	4.426606308	4.379734715	-0.046871593	6.825313439	2.62296962	-4.202343819	-9.384479526	-4.664930527
m	5	Ho02	CF12,Fa01	CF12	Fa01	5.43	5.57	0.14	B2	2	-2	2	6174	6054	-120	-1.2456	-1.4289	-0.1833	527	454	-73	1201	1109	-92	105.4	108.4	3	169.3	100.8	63.9	-7.6	-71.5	0.366576637	0.509546638	0.079346661	0.115481715	21.64531315	22.66362024	0.142970001	0.036135054	1.018307097	1.387334641	3.803412917	2.416078276	5.951176529	6.055654279	0.10447775	-6.869829181	-7.403792164
m	5	Ho02	CF01,Fa03	CF01	Fa03	5.86	4.29	-1.57	B2	2	-2	2	5677	6405	728	-1.2071	-1.4974	-0.2903	603	441	-162	1288	1482	194	161.3	78.88	-82.42	192	65.2	30.7	-13.68	-44.38	0.406440405	0.323114322	0.067680598	0.088076971	16.65203488	27.25876416	-0.083326083	0.020396373	10.60672928	0.545566101	4.379734715	3.834168614	6.380849677	2.62296962	-3.757880057	-7.183554364	-4.664930527
m	5	Ho02	EX03,Fa08	EX03	Fa08	5	5.43	0.43	A2	-2	2	-2	5838	5944	106	-0.6274	-0.8369	-0.2095	592	649	57	1233	1320	87	148.1	133.8	-14.3	143.3	227.3	-4.8	93.5	98.3	0.388180669	0.364349979	0.104353547	0.077717325	26.88272635	21.33040469	-0.02383069	-0.026636222	-5.552321665	1.74491368	3.490293466	1.745379786	8.56318209	7.21707515	-1.34610694	-8.535371704	-10.49284381
m	5	Ho02	CF07,Fa01	CF07	Fa01	5.14	5.57	0.43	0	0	0	0	6130	6054	-76	-0.4354	-1.4289	-0.9935	515	454	-61	1332	1109	-223	160.2	108.4	-51.8	157.3	100.8	-2.9	-7.6	-4.7	0.43620072	0.509546638	0.110555662	0.115481715	25.34513515	22.66362024	0.073345918	0.004926053	-2.681514904	4.426606308	3.803412917	-0.623193391	6.825313439	6.055654279	-0.76965916	-9.384479526	-7.403792164
m	5	Ho02	EX03,Fa04	EX03	Fa04	5	4.43	-0.57	B1	1	-1	1	5838	5234	-604	-0.6274	-0.4936	0.1338	592	421	-171	1233	916	-317	148.1	110.6	-37.5	143.3	117.8	-4.8	7.2	12	0.388180669	0.356749223	0.104353547	0.0932834	26.88272635	26.14817188	-0.031431446	-0.011070147	-0.734554475	1.74491368	1.841511376	0.096597696	8.56318209	6.461347382	-2.101834708	-8.535371704	-7.674902345
m	5	Ho02	CF08,Fa02	CF08	Fa02	5.29	5.29	0	A2	-2	2	-2	5715	5623	-92	0.4121	-0.883	-1.2951	573	765	192	1206	1360	154	112.4	133.3	20.9	102.8	135.4	-9.6	2.1	11.7	0.555324784	0.498627098	0.119148342	0.10009276	21.45561398	20.07367036	-0.056697686	-0.019055582	-1.381943617	3.433425711	2.847607052	-0.585818659	6.016214779	8.654758052	2.638543273	-9.783119757	-8.470232391
m	5	Ho02	CF12,EX03	CF12	EX03	5.43	5	-0.43	0	0	0	0	6174	5838	-336	-1.2456	-0.6274	0.6182	527	592	65	1201	1233	32	105.4	148.1	42.7	169.3	143.3	63.9	-4.8	-68.7	0.366576637	0.388180669	0.079346661	0.104353547	21.64531315	26.88272635	0.021604032	0.025006886	5.237413206	1.387334641	1.74491368	0.357579039	5.951176529	8.56318209	2.612005561	-6.869829181	-8.535371704
m	5	Ho02	CF07,Fa02	CF07	Fa02	5.14	5.29	0.15	A1	-1	1	-1	6130	5623	-507	-0.4354	-0.883	-0.4476	515	765	250	1332	1360	28	160.2	133.3	-26.9	157.3	135.4	-2.9	2.1	5	0.43620072	0.498627098	0.110555662	0.10009276	25.34513515	20.07367036	0.062426378	-0.010462902	-5.271464783	4.426606308	2.847607052	-1.578999256	6.825313439	8.654758052	1.829444613	-9.384479526	-8.470232391
m	5	Ho02	Fa06,Fa09	Fa06	Fa09	5.43	5.29	-0.14	B1	1	-1	1	5179	5781	602	-1.1398	-0.8475	0.2923	546	578	32	1489	1439	-50	140.5	109.8	-30.7	157	57.1	16.5	-52.7	-69.2	0.187174105	0.307199614	0.079949862	0.085790426	42.71416818	27.92660605	0.120025509	0.005840564	-14.78756213	2.349894107	3.746393452	1.396499345	3.987353674	6.471643836	2.484290162	1.081985382	-8.968148442
m	5	Ho02	CF01,CF12	CF01	CF12	5.86	5.43	-0.43	0	0	0	0	5677	6174	497	-1.2071	-1.2456	-0.0385	603	527	-76	1288	1201	-87	161.3	105.4	-55.9	192	169.3	30.7	63.9	33.2	0.406440405	0.366576637	0.067680598	0.079346661	16.65203488	21.64531315	-0.039863768	0.011666063	4.993278268	0.545566101	1.387334641	0.84176854	6.380849677	5.951176529	-0.429673148	-7.183554364	-6.869829181
m	5	Ho02	CF05,Fa02	CF05	Fa02	5	5.29	0.29	0	0	0	0	4873	5623	750	-1.484	-0.883	0.601	438	765	327	1027	1360	333	116	133.3	17.3	191	135.4	75	2.1	-72.9	0.393344006	0.498627098	0.092523197	0.10009276	23.52220839	20.07367036	0.105283092	0.007569563	-3.44853803	-1.70133196	2.847607052	4.548939012	8.517780032	8.654758052	0.13697802	-4.430227905	-8.470232391
m	5	Ho02	CF03,Ex05	CF03	Ex05	4.71	5	0.29	A1	-1	1	-1	5796	6343	547	-1.6114	-1.1324	0.479	720	585	-135	1383	1165	-218	129.5	139.5	10	154.5	178.2	25	38.7	13.7	0.630307629	0.441747338	0.147499079	0.106297989	23.40112545	24.06307404	-0.188560291	-0.04120109	0.661948584	3.275341838	4.636314662	1.360972824	6.494469319	3.404824404	-3.089644915	-9.738241311	-9.857111224
m	5	Ho02	CF07,EX03	CF07	EX03	5.14	5	-0.14	B1	1	-1	1	6130	5838	-292	-0.4354	-0.6274	-0.192	515	592	77	1332	1233	-99	160.2	148.1	-12.1	157.3	143.3	-2.9	-4.8	-1.9	0.43620072	0.388180669	0.110555662	0.104353547	25.34513515	26.88272635	-0.048020051	-0.006202115	1.537591204	4.426606308	1.74491368	-2.681692628	6.825313439	8.56318209	1.737868651	-9.384479526	-8.535371704
m	5	Ho02	EX05,Fa01	EX05	Fa01	5	5.57	0.57	B1	1	-1	1	6343	6054	-289	-1.1324	-1.4289	-0.2965	585	454	-131	1165	1109	-56	139.5	108.4	-31.1	178.2	100.8	38.7	-7.6	-46.3	0.441747338	0.509546638	0.106297989	0.115481715	24.06307404	22.66362024	0.0677993	0.009183726	-1.399453794	4.636314662	3.803412917	-0.832901745	3.404824404	6.055654279	2.650829875	-9.857111224	-7.403792164
m	5	Ho02	EX03,Fa01	EX03	Fa01	5	5.57	0.57	A1	-1	1	-1	5838	6054	216	-0.6274	-1.4289	-0.8015	592	454	-138	1233	1109	-124	148.1	108.4	-39.7	143.3	100.8	-4.8	-7.6	-2.8	0.388180669	0.509546638	0.104353547	0.115481715	26.88272635	22.66362024	0.121365969	0.011128168	-4.219106109	1.74491368	3.803412917	2.058499237	8.56318209	6.055654279	-2.507527811	-8.535371704	-7.403792164
m	5	Ho02	CF04,EX03	CF04	EX03	4.14	5	0.86	B1	1	-1	1	2823	5838	3015	0.1147	-0.6274	-0.7421	352	592	240	974	1233	259	124	148.1	24.1	124.6	143.3	0.6	-4.8	-5.4	0.444678748	0.388180669	0.073011048	0.104353547	16.41883007	26.88272635	-0.056498079	0.031342499	10.46389628	-0.067559254	1.74491368	1.812472934	9.090734147	8.56318209	-0.527552057	-4.123045286	-8.535371704
m	5	Ho02	CF03,Fa01	CF03	Fa01	4.71	5.57	0.86	A1	-1	1	-1	5796	6054	258	-1.6114	-1.4289	0.1825	720	454	-266	1383	1109	-274	129.5	108.4	-21.1	154.5	100.8	25	-7.6	-32.6	0.630307629	0.509546638	0.147499079	0.115481715	23.40112545	22.66362024	-0.120760991	-0.032017364	-0.737505209	3.275341838	3.803412917	0.528071079	6.494469319	6.055654279	-0.43881504	-9.738241311	-7.403792164
m	5	Ho02	CF03,Fa03	CF03	Fa03	4.71	4.29	-0.42	B1	1	-1	1	5796	6405	609	-1.6114	-1.4974	0.114	720	441	-279	1383	1482	99	129.5	78.88	-50.62	154.5	65.2	25	-13.68	-38.68	0.630307629	0.323114322	0.147499079	0.088076971	23.40112545	27.25876416	-0.307193307	-0.059422108	3.857638707	3.275341838	4.379734715	1.104392877	6.494469319	2.62296962	-3.871499699	-9.738241311	-4.664930527
m	5	Ho02	CF01,Fa09	CF01	Fa09	5.86	5.29	-0.57	B1	1	-1	1	5677	5781	104	-1.2071	-0.8475	0.3596	603	578	-25	1288	1439	151	161.3	109.8	-51.5	192	57.1	30.7	-52.7	-83.4	0.406440405	0.307199614	0.067680598	0.085790426	16.65203488	27.92660605	-0.099240791	0.018109828	11.27457118	0.545566101	3.746393452	3.200827351	6.380849677	6.471643836	0.090794159	-7.183554364	-8.968148442
m	5	Ho02	Fa02,Fa04	Fa02	Fa04	5.29	4.43	-0.86	A1	-1	1	-1	5623	5234	-389	-0.883	-0.4936	0.3894	765	421	-344	1360	916	-444	133.3	110.6	-22.7	135.4	117.8	2.1	7.2	5.1	0.498627098	0.356749223	0.10009276	0.0932834	20.07367036	26.14817188	-0.141877875	-0.00680936	6.074501513	2.847607052	1.841511376	-1.006095676	8.654758052	6.461347382	-2.19341067	-8.470232391	-7.674902345
m	5	Ho02	CF08,Fa01	CF08	Fa01	5.29	5.57	0.28	A1	-1	1	-1	5715	6054	339	0.4121	-1.4289	-1.841	573	454	-119	1206	1109	-97	112.4	108.4	-4	102.8	100.8	-9.6	-7.6	2	0.555324784	0.509546638	0.119148342	0.115481715	21.45561398	22.66362024	-0.045778146	-0.003666627	1.208006262	3.433425711	3.803412917	0.369987206	6.016214779	6.055654279	0.0394395	-9.783119757	-7.403792164
m	5	Ho02	Fa01,Fa06	Fa01	Fa06	5.57	5.43	-0.14	A2	-2	2	-2	6054	5179	-875	-1.4289	-1.1398	0.2891	454	546	92	1109	1489	380	108.4	140.5	32.1	100.8	157	-7.6	16.5	24.1	0.509546638	0.187174105	0.115481715	0.079949862	22.66362024	42.71416818	-0.322372533	-0.035531853	20.05054794	3.803412917	2.349894107	-1.45351881	6.055654279	3.987353674	-2.068300605	-7.403792164	1.081985382
m	5	Ho02	EX05,Fa02	EX05	Fa02	5	5.29	0.29	0	0	0	0	6343	5623	-720	-1.1324	-0.883	0.2494	585	765	180	1165	1360	195	139.5	133.3	-6.2	178.2	135.4	38.7	2.1	-36.6	0.441747338	0.498627098	0.106297989	0.10009276	24.06307404	20.07367036	0.05687976	-0.006205229	-3.989403673	4.636314662	2.847607052	-1.78870761	3.404824404	8.654758052	5.249933648	-9.857111224	-8.470232391
m	5	Ho02	Fa03,Fa06	Fa03	Fa06	4.29	5.43	1.14	A3	-3	3	-3	6405	5179	-1226	-1.4974	-1.1398	0.3576	441	546	105	1482	1489	7	78.88	140.5	61.62	65.2	157	-13.68	16.5	30.18	0.323114322	0.187174105	0.088076971	0.079949862	27.25876416	42.71416818	-0.135940217	-0.008127109	15.45540402	4.379734715	2.349894107	-2.029840608	2.62296962	3.987353674	1.364384054	-4.664930527	1.081985382
m	5	Ho02	Fa03,Fa08	Fa03	Fa08	4.29	5.43	1.14	A2	-2	2	-2	6405	5944	-461	-1.4974	-0.8369	0.6605	441	649	208	1482	1320	-162	78.88	133.8	54.92	65.2	227.3	-13.68	93.5	107.18	0.323114322	0.364349979	0.088076971	0.077717325	27.25876416	21.33040469	0.041235657	-0.010359646	-5.928359472	4.379734715	3.490293466	-0.889441249	2.62296962	7.21707515	4.59410553	-4.664930527	-10.49284381
m	5	Ho02	CF12,Fa09	CF12	Fa09	5.43	5.29	-0.14	B1	1	-1	1	6174	5781	-393	-1.2456	-0.8475	0.3981	527	578	51	1201	1439	238	105.4	109.8	4.4	169.3	57.1	63.9	-52.7	-116.6	0.366576637	0.307199614	0.079346661	0.085790426	21.64531315	27.92660605	-0.059377023	0.006443765	6.281292907	1.387334641	3.746393452	2.359058811	5.951176529	6.471643836	0.520467307	-6.869829181	-8.968148442
m	5	Ho02	CF04,Fa06	CF04	Fa06	4.14	5.43	1.29	B1	1	-1	1	2823	5179	2356	0.1147	-1.1398	-1.2545	352	546	194	974	1489	515	124	140.5	16.5	124.6	157	0.6	16.5	15.9	0.444678748	0.187174105	0.073011048	0.079949862	16.41883007	42.71416818	-0.257504643	0.006938814	26.29533811	-0.067559254	2.349894107	2.417453361	9.090734147	3.987353674	-5.103380473	-4.123045286	1.081985382
m	5	Ho02	CF08,Fa06	CF08	Fa06	5.29	5.43	0.14	A1	-1	1	-1	5715	5179	-536	0.4121	-1.1398	-1.5519	573	546	-27	1206	1489	283	112.4	140.5	28.1	102.8	157	-9.6	16.5	26.1	0.555324784	0.187174105	0.119148342	0.079949862	21.45561398	42.71416818	-0.368150679	-0.03919848	21.2585542	3.433425711	2.349894107	-1.083531604	6.016214779	3.987353674	-2.028861105	-9.783119757	1.081985382
m	5	Ho02	CF12,Fa02	CF12	Fa02	5.43	5.29	-0.14	0	0	0	0	6174	5623	-551	-1.2456	-0.883	0.3626	527	765	238	1201	1360	159	105.4	133.3	27.9	169.3	135.4	63.9	2.1	-61.8	0.366576637	0.498627098	0.079346661	0.10009276	21.64531315	20.07367036	0.132050461	0.020746099	-1.571642782	1.387334641	2.847607052	1.460272411	5.951176529	8.654758052	2.703581523	-6.869829181	-8.470232391
m	5	Ho02	CF10,Fa04	CF10	Fa04	3.57	4.43	0.86	B1	1	-1	1	3533	5234	1701	-0.3612	-0.4936	-0.1324	421	421	0	1058	916	-142	109.5	110.6	1.1	115.4	117.8	5.9	7.2	1.3	0.434461543	0.356749223	0.060767737	0.0932834	13.98690816	26.14817188	-0.07771232	0.032515663	12.16126372	0.639366419	1.841511376	1.202144957	8.069663928	6.461347382	-1.608316546	-4.098734637	-7.674902345
m	5	Ho02	CF01,CF05	CF01	CF05	5.86	5	-0.86	B1	1	-1	1	5677	4873	-804	-1.2071	-1.484	-0.2769	603	438	-165	1288	1027	-261	161.3	116	-45.3	192	191	30.7	75	44.3	0.406440405	0.393344006	0.067680598	0.092523197	16.65203488	23.52220839	-0.013096399	0.024842599	6.870173517	0.545566101	-1.70133196	-2.246898061	6.380849677	8.517780032	2.136930355	-7.183554364	-4.430227905
m	5	Ho02	CF05,EX05	CF05	EX05	5	5	0	A2	-2	2	-2	4873	6343	1470	-1.484	-1.1324	0.3516	438	585	147	1027	1165	138	116	139.5	23.5	191	178.2	75	38.7	-36.3	0.393344006	0.441747338	0.092523197	0.106297989	23.52220839	24.06307404	0.048403332	0.013774792	0.540865642	-1.70133196	4.636314662	6.337646622	8.517780032	3.404824404	-5.112955628	-4.430227905	-9.857111224
m	5	Ho02	CF12,Fa08	CF12	Fa08	5.43	5.43	0	A2	-2	2	-2	6174	5944	-230	-1.2456	-0.8369	0.4087	527	649	122	1201	1320	119	105.4	133.8	28.4	169.3	227.3	63.9	93.5	29.6	0.366576637	0.364349979	0.079346661	0.077717325	21.64531315	21.33040469	-0.002226658	-0.001629336	-0.314908459	1.387334641	3.490293466	2.102958825	5.951176529	7.21707515	1.265898621	-6.869829181	-10.49284381
m	5	Ho02	EX04,Fa09	EX04	Fa09	5.43	5.29	-0.14	B1	1	-1	1	5944	5781	-163	0.1354	-0.8475	-0.9829	693	578	-115	1125	1439	314	127.8	109.8	-18	114.9	57.1	-12.9	-52.7	-39.8	0.441234424	0.307199614	0.109946253	0.085790426	24.91787744	27.92660605	-0.13403481	-0.024155827	3.008728613	1.302609569	3.746393452	2.443783883	3.358522496	6.471643836	3.11312134	-7.399611163	-8.968148442
m	5	Ho02	CF03,CF12	CF03	CF12	4.71	5.43	0.72	A1	-1	1	-1	5796	6174	378	-1.6114	-1.2456	0.3658	720	527	-193	1383	1201	-182	129.5	105.4	-24.1	154.5	169.3	25	63.9	38.9	0.630307629	0.366576637	0.147499079	0.079346661	23.40112545	21.64531315	-0.263730992	-0.068152418	-1.755812306	3.275341838	1.387334641	-1.888007197	6.494469319	5.951176529	-0.54329279	-9.738241311	-6.869829181
m	5	Ho02	CF03,Fa02	CF03	Fa02	4.71	5.29	0.58	0	0	0	0	5796	5623	-173	-1.6114	-0.883	0.7284	720	765	45	1383	1360	-23	129.5	133.3	3.8	154.5	135.4	25	2.1	-22.9	0.630307629	0.498627098	0.147499079	0.10009276	23.40112545	20.07367036	-0.131680531	-0.047406319	-3.327455088	3.275341838	2.847607052	-0.427734786	6.494469319	8.654758052	2.160288733	-9.738241311	-8.470232391
m	5	Ho02	Fa04,Fa09	Fa04	Fa09	4.43	5.29	0.86	B1	1	-1	1	5234	5781	547	-0.4936	-0.8475	-0.3539	421	578	157	916	1439	523	110.6	109.8	-0.8	117.8	57.1	7.2	-52.7	-59.9	0.356749223	0.307199614	0.0932834	0.085790426	26.14817188	27.92660605	-0.049549609	-0.007492974	1.778434177	1.841511376	3.746393452	1.904882076	6.461347382	6.471643836	0.010296454	-7.674902345	-8.968148442
m	5	Ho02	CF05,Fa01	CF05	Fa01	5	5.57	0.57	B1	1	-1	1	4873	6054	1181	-1.484	-1.4289	0.0551	438	454	16	1027	1109	82	116	108.4	-7.6	191	100.8	75	-7.6	-82.6	0.393344006	0.509546638	0.092523197	0.115481715	23.52220839	22.66362024	0.116202632	0.022958518	-0.858588151	-1.70133196	3.803412917	5.504744877	8.517780032	6.055654279	-2.462125753	-4.430227905	-7.403792164
m	5	Ho02	Fa02,Fa08	Fa02	Fa08	5.29	5.43	0.14	A1	-1	1	-1	5623	5944	321	-0.883	-0.8369	0.0461	765	649	-116	1360	1320	-40	133.3	133.8	0.5	135.4	227.3	2.1	93.5	91.4	0.498627098	0.364349979	0.10009276	0.077717325	20.07367036	21.33040469	-0.134277119	-0.022375435	1.256734323	2.847607052	3.490293466	0.642686414	8.654758052	7.21707515	-1.437682902	-8.470232391	-10.49284381
m	5	Ho02	CF10,EX04	CF10	EX04	3.57	5.43	1.86	B2	2	-2	2	3533	5944	2411	-0.3612	0.1354	0.4966	421	693	272	1058	1125	67	109.5	127.8	18.3	115.4	114.9	5.9	-12.9	-18.8	0.434461543	0.441234424	0.060767737	0.109946253	13.98690816	24.91787744	0.006772881	0.049178516	10.93096928	0.639366419	1.302609569	0.66324315	8.069663928	3.358522496	-4.711141432	-4.098734637	-7.399611163
m	5	Ho02	CF07,CF12	CF07	CF12	5.14	5.43	0.29	0	0	0	0	6130	6174	44	-0.4354	-1.2456	-0.8102	515	527	12	1332	1201	-131	160.2	105.4	-54.8	157.3	169.3	-2.9	63.9	66.8	0.43620072	0.366576637	0.110555662	0.079346661	25.34513515	21.64531315	-0.069624083	-0.031209001	-3.699822002	4.426606308	1.387334641	-3.039271667	6.825313439	5.951176529	-0.87413691	-9.384479526	-6.869829181
m	5	Ho02	CF05,CF12	CF05	CF12	5	5.43	0.43	0	0	0	0	4873	6174	1301	-1.484	-1.2456	0.2384	438	527	89	1027	1201	174	116	105.4	-10.6	191	169.3	75	63.9	-11.1	0.393344006	0.366576637	0.092523197	0.079346661	23.52220839	21.64531315	-0.026767369	-0.013176536	-1.876895249	-1.70133196	1.387334641	3.088666601	8.517780032	5.951176529	-2.566603503	-4.430227905	-6.869829181
m	5	Ho02	Fa01,Fa08	Fa01	Fa08	5.57	5.43	-0.14	A2	-2	2	-2	6054	5944	-110	-1.4289	-0.8369	0.592	454	649	195	1109	1320	211	108.4	133.8	25.4	100.8	227.3	-7.6	93.5	101.1	0.509546638	0.364349979	0.115481715	0.077717325	22.66362024	21.33040469	-0.145196659	-0.03776439	-1.333215556	3.803412917	3.490293466	-0.313119451	6.055654279	7.21707515	1.161420871	-7.403792164	-10.49284381
m	5	Ho02	EX04,Fa08	EX04	Fa08	5.43	5.43	0	A1	-1	1	-1	5944	5944	0	0.1354	-0.8369	-0.9723	693	649	-44	1125	1320	195	127.8	133.8	6	114.9	227.3	-12.9	93.5	106.4	0.441234424	0.364349979	0.109946253	0.077717325	24.91787744	21.33040469	-0.076884445	-0.032228928	-3.587472753	1.302609569	3.490293466	2.187683897	3.358522496	7.21707515	3.858552654	-7.399611163	-10.49284381
m	5	Ho02	CF03,CF07	CF03	CF07	4.71	5.14	0.43	B2	2	-2	2	5796	6130	334	-1.6114	-0.4354	1.176	720	515	-205	1383	1332	-51	129.5	160.2	30.7	154.5	157.3	25	-2.9	-27.9	0.630307629	0.43620072	0.147499079	0.110555662	23.40112545	25.34513515	-0.194106909	-0.036943417	1.944009695	3.275341838	4.426606308	1.15126447	6.494469319	6.825313439	0.33084412	-9.738241311	-9.384479526
m	5	Ho02	CF10,CF12	CF10	CF12	3.57	5.43	1.86	A1	-1	1	-1	3533	6174	2641	-0.3612	-1.2456	-0.8844	421	527	106	1058	1201	143	109.5	105.4	-4.1	115.4	169.3	5.9	63.9	58	0.434461543	0.366576637	0.060767737	0.079346661	13.98690816	21.64531315	-0.067884906	0.018578924	7.658404989	0.639366419	1.387334641	0.747968222	8.069663928	5.951176529	-2.118487399	-4.098734637	-6.869829181
m	5	Ho02	EX03,Fa02	EX03	Fa02	5	5.29	0.29	A1	-1	1	-1	5838	5623	-215	-0.6274	-0.883	-0.2556	592	765	173	1233	1360	127	148.1	133.3	-14.8	143.3	135.4	-4.8	2.1	6.9	0.388180669	0.498627098	0.104353547	0.10009276	26.88272635	20.07367036	0.110446429	-0.004260787	-6.809055988	1.74491368	2.847607052	1.102693372	8.56318209	8.654758052	0.091575962	-8.535371704	-8.470232391
m	5	Ho02	CF02,CF07	CF02	CF07	4.57	5.14	0.57	B2	2	-2	2	5161	6130	969	1.0181	-0.4354	-1.4535	656	515	-141	1474	1332	-142	112.3	160.2	47.9	189.7	157.3	77.4	-2.9	-80.3	0.435772754	0.43620072	0.115835758	0.110555662	26.58168895	25.34513515	0.000427966	-0.005280096	-1.236553803	3.101358549	4.426606308	1.325247759	8.737714568	6.825313439	-1.912401129	-9.362339862	-9.384479526
m	5	Ho02	CF05,CF08	CF05	CF08	5	5.29	0.29	B1	1	-1	1	4873	5715	842	-1.484	0.4121	1.8961	438	573	135	1027	1206	179	116	112.4	-3.6	191	102.8	75	-9.6	-84.6	0.393344006	0.555324784	0.092523197	0.119148342	23.52220839	21.45561398	0.161980778	0.026625145	-2.066594413	-1.70133196	3.433425711	5.134757671	8.517780032	6.016214779	-2.501565253	-4.430227905	-9.783119757
m	5	Ho02	Fa06,Fa08	Fa06	Fa08	5.43	5.43	0	A1	-1	1	-1	5179	5944	765	-1.1398	-0.8369	0.3029	546	649	103	1489	1320	-169	140.5	133.8	-6.7	157	227.3	16.5	93.5	77	0.187174105	0.364349979	0.079949862	0.077717325	42.71416818	21.33040469	0.177175874	-0.002232537	-21.38376349	2.349894107	3.490293466	1.140399359	3.987353674	7.21707515	3.229721476	1.081985382	-10.49284381
m	5	Ho02	Fa08,Fa09	Fa08	Fa09	5.43	5.29	-0.14	B1	1	-1	1	5944	5781	-163	-0.8369	-0.8475	-0.0106	649	578	-71	1320	1439	119	133.8	109.8	-24	227.3	57.1	93.5	-52.7	-146.2	0.364349979	0.307199614	0.077717325	0.085790426	21.33040469	27.92660605	-0.057150365	0.008073101	6.596201366	3.490293466	3.746393452	0.256099986	7.21707515	6.471643836	-0.745431314	-10.49284381	-8.968148442
m	5	Ho02	CF04,EX04	CF04	EX04	4.14	5.43	1.29	B2	2	-2	2	2823	5944	3121	0.1147	0.1354	0.0207	352	693	341	974	1125	151	124	127.8	3.8	124.6	114.9	0.6	-12.9	-13.5	0.444678748	0.441234424	0.073011048	0.109946253	16.41883007	24.91787744	-0.003444324	0.036935205	8.499047369	-0.067559254	1.302609569	1.370168823	9.090734147	3.358522496	-5.732211651	-4.123045286	-7.399611163
m	5	Ho02	CF12,EX05	CF12	EX05	5.43	5	-0.43	A1	-1	1	-1	6174	6343	169	-1.2456	-1.1324	0.1132	527	585	58	1201	1165	-36	105.4	139.5	34.1	169.3	178.2	63.9	38.7	-25.2	0.366576637	0.441747338	0.079346661	0.106297989	21.64531315	24.06307404	0.075170701	0.026951328	2.417760891	1.387334641	4.636314662	3.248980021	5.951176529	3.404824404	-2.546352125	-6.869829181	-9.857111224
m	5	Ho02	EX05,Fa06	EX05	Fa06	5	5.43	0.43	A1	-1	1	-1	6343	5179	-1164	-1.1324	-1.1398	-0.0074	585	546	-39	1165	1489	324	139.5	140.5	1	178.2	157	38.7	16.5	-22.2	0.441747338	0.187174105	0.106297989	0.079949862	24.06307404	42.71416818	-0.254573233	-0.026348127	18.65109414	4.636314662	2.349894107	-2.286420555	3.404824404	3.987353674	0.58252927	-9.857111224	1.081985382
m	5	Ho02	CF08,Fa08	CF08	Fa08	5.29	5.43	0.14	A2	-2	2	-2	5715	5944	229	0.4121	-0.8369	-1.249	573	649	76	1206	1320	114	112.4	133.8	21.4	102.8	227.3	-9.6	93.5	103.1	0.555324784	0.364349979	0.119148342	0.077717325	21.45561398	21.33040469	-0.190974805	-0.041431017	-0.125209294	3.433425711	3.490293466	0.056867755	6.016214779	7.21707515	1.200860371	-9.783119757	-10.49284381
m	5	Ho02	CF05,Fa08	CF05	Fa08	5	5.43	0.43	A1	-1	1	-1	4873	5944	1071	-1.484	-0.8369	0.6471	438	649	211	1027	1320	293	116	133.8	17.8	191	227.3	75	93.5	18.5	0.393344006	0.364349979	0.092523197	0.077717325	23.52220839	21.33040469	-0.028994027	-0.014805872	-2.191803707	-1.70133196	3.490293466	5.191625426	8.517780032	7.21707515	-1.300704882	-4.430227905	-10.49284381
m	5	Ho02	CF02,CF12	CF02	CF12	4.57	5.43	0.86	B1	1	-1	1	5161	6174	1013	1.0181	-1.2456	-2.2637	656	527	-129	1474	1201	-273	112.3	105.4	-6.9	189.7	169.3	77.4	63.9	-13.5	0.435772754	0.366576637	0.115835758	0.079346661	26.58168895	21.64531315	-0.069196117	-0.036489097	-4.936375804	3.101358549	1.387334641	-1.714023908	8.737714568	5.951176529	-2.786538039	-9.362339862	-6.869829181
m	5	Ho02	EX04,Fa02	EX04	Fa02	5.43	5.29	-0.14	A1	-1	1	-1	5944	5623	-321	0.1354	-0.883	-1.0184	693	765	72	1125	1360	235	127.8	133.3	5.5	114.9	135.4	-12.9	2.1	15	0.441234424	0.498627098	0.109946253	0.10009276	24.91787744	20.07367036	0.057392674	-0.009853493	-4.844207077	1.302609569	2.847607052	1.544997483	3.358522496	8.654758052	5.296235556	-7.399611163	-8.470232391
m	5	Ho02	CF08,Fa04	CF08	Fa04	5.29	4.43	-0.86	B2	2	-2	2	5715	5234	-481	0.4121	-0.4936	-0.9057	573	421	-152	1206	916	-290	112.4	110.6	-1.8	102.8	117.8	-9.6	7.2	16.8	0.555324784	0.356749223	0.119148342	0.0932834	21.45561398	26.14817188	-0.198575561	-0.025864942	4.692557895	3.433425711	1.841511376	-1.591914335	6.016214779	6.461347382	0.445132603	-9.783119757	-7.674902345
m	5	Ho02	CF04,Fa02	CF04	Fa02	4.14	5.29	1.15	A2	-2	2	-2	2823	5623	2800	0.1147	-0.883	-0.9977	352	765	413	974	1360	386	124	133.3	9.3	124.6	135.4	0.6	2.1	1.5	0.444678748	0.498627098	0.073011048	0.10009276	16.41883007	20.07367036	0.05394835	0.027081712	3.654840292	-0.067559254	2.847607052	2.915166306	9.090734147	8.654758052	-0.435976095	-4.123045286	-8.470232391
m	5	Ho02	CF12,Fa04	CF12	Fa04	5.43	4.43	-1	B1	1	-1	1	6174	5234	-940	-1.2456	-0.4936	0.752	527	421	-106	1201	916	-285	105.4	110.6	5.2	169.3	117.8	63.9	7.2	-56.7	0.366576637	0.356749223	0.079346661	0.0932834	21.64531315	26.14817188	-0.009827414	0.013936739	4.502858731	1.387334641	1.841511376	0.454176735	5.951176529	6.461347382	0.510170853	-6.869829181	-7.674902345
m	5	Ho02	CF10,Fa06	CF10	Fa06	3.57	5.43	1.86	A1	-1	1	-1	3533	5179	1646	-0.3612	-1.1398	-0.7786	421	546	125	1058	1489	431	109.5	140.5	31	115.4	157	5.9	16.5	10.6	0.434461543	0.187174105	0.060767737	0.079949862	13.98690816	42.71416818	-0.247287438	0.019182125	28.72726002	0.639366419	2.349894107	1.710527688	8.069663928	3.987353674	-4.082310254	-4.098734637	1.081985382
m	5	Ho02	Fa03,Fa09	Fa03	Fa09	4.29	5.29	1	A2	-2	2	-2	6405	5781	-624	-1.4974	-0.8475	0.6499	441	578	137	1482	1439	-43	78.88	109.8	30.92	65.2	57.1	-13.68	-52.7	-39.02	0.323114322	0.307199614	0.088076971	0.085790426	27.25876416	27.92660605	-0.015914708	-0.002286545	0.667841894	4.379734715	3.746393452	-0.633341263	2.62296962	6.471643836	3.848674216	-4.664930527	-8.968148442
m	5	Ho02	CF03,Fa08	CF03	Fa08	4.71	5.43	0.72	A1	-1	1	-1	5796	5944	148	-1.6114	-0.8369	0.7745	720	649	-71	1383	1320	-63	129.5	133.8	4.3	154.5	227.3	25	93.5	68.5	0.630307629	0.364349979	0.147499079	0.077717325	23.40112545	21.33040469	-0.26595765	-0.069781754	-2.070720765	3.275341838	3.490293466	0.214951628	6.494469319	7.21707515	0.722605831	-9.738241311	-10.49284381
m	5	Ho02	CF03,CF04	CF03	CF04	4.71	4.14	-0.57	B1	1	-1	1	5796	2823	-2973	-1.6114	0.1147	1.7261	720	352	-368	1383	974	-409	129.5	124	-5.5	154.5	124.6	25	0.6	-24.4	0.630307629	0.444678748	0.147499079	0.073011048	23.40112545	16.41883007	-0.185628881	-0.074488031	-6.982295381	3.275341838	-0.067559254	-3.342901092	6.494469319	9.090734147	2.596264828	-9.738241311	-4.123045286
m	5	Ho02	Fa02,Fa06	Fa02	Fa06	5.29	5.43	0.14	A1	-1	1	-1	5623	5179	-444	-0.883	-1.1398	-0.2568	765	546	-219	1360	1489	129	133.3	140.5	7.2	135.4	157	2.1	16.5	14.4	0.498627098	0.187174105	0.10009276	0.079949862	20.07367036	42.71416818	-0.311452993	-0.020142898	22.64049782	2.847607052	2.349894107	-0.497712945	8.654758052	3.987353674	-4.667404378	-8.470232391	1.081985382
m	5	Ho02	CF04,Fa09	CF04	Fa09	4.14	5.29	1.15	B1	1	-1	1	2823	5781	2958	0.1147	-0.8475	-0.9622	352	578	226	974	1439	465	124	109.8	-14.2	124.6	57.1	0.6	-52.7	-53.3	0.444678748	0.307199614	0.073011048	0.085790426	16.41883007	27.92660605	-0.137479134	0.012779378	11.50777598	-0.067559254	3.746393452	3.813952706	9.090734147	6.471643836	-2.619090311	-4.123045286	-8.968148442
m	5	Ho02	EX04,EX05	EX04	EX05	5.43	5	-0.43	A1	-1	1	-1	5944	6343	399	0.1354	-1.1324	-1.2678	693	585	-108	1125	1165	40	127.8	139.5	11.7	114.9	178.2	-12.9	38.7	51.6	0.441234424	0.441747338	0.109946253	0.106297989	24.91787744	24.06307404	0.000512914	-0.003648264	-0.854803404	1.302609569	4.636314662	3.333705093	3.358522496	3.404824404	0.046301908	-7.399611163	-9.857111224
m	5	Ho02	CF12,Fa06	CF12	Fa06	5.43	5.43	0	A2	-2	2	-2	6174	5179	-995	-1.2456	-1.1398	0.1058	527	546	19	1201	1489	288	105.4	140.5	35.1	169.3	157	63.9	16.5	-47.4	0.366576637	0.187174105	0.079346661	0.079949862	21.64531315	42.71416818	-0.179402532	0.000603201	21.06885503	1.387334641	2.349894107	0.962559466	5.951176529	3.987353674	-1.963822855	-6.869829181	1.081985382
m	5	Ho02	Fa01,Fa09	Fa01	Fa09	5.57	5.29	-0.28	B2	2	-2	2	6054	5781	-273	-1.4289	-0.8475	0.5814	454	578	124	1109	1439	330	108.4	109.8	1.4	100.8	57.1	-7.6	-52.7	-45.1	0.509546638	0.307199614	0.115481715	0.085790426	22.66362024	27.92660605	-0.202347024	-0.029691289	5.26298581	3.803412917	3.746393452	-0.057019465	6.055654279	6.471643836	0.415989557	-7.403792164	-8.968148442
m	5	Ho02	CF12,Fa03	CF12	Fa03	5.43	4.29	-1.14	B3	3	-3	3	6174	6405	231	-1.2456	-1.4974	-0.2518	527	441	-86	1201	1482	281	105.4	78.88	-26.52	169.3	65.2	63.9	-13.68	-77.58	0.366576637	0.323114322	0.079346661	0.088076971	21.64531315	27.25876416	-0.043462315	0.00873031	5.613451013	1.387334641	4.379734715	2.992400074	5.951176529	2.62296962	-3.328206909	-6.869829181	-4.664930527
m	5	Ho02	Fa01,Fa03	Fa01	Fa03	5.57	4.29	-1.28	B2	2	-2	2	6054	6405	351	-1.4289	-1.4974	-0.0685	454	441	-13	1109	1482	373	108.4	78.88	-29.52	100.8	65.2	-7.6	-13.68	-6.08	0.509546638	0.323114322	0.115481715	0.088076971	22.66362024	27.25876416	-0.186432316	-0.027404744	4.595143916	3.803412917	4.379734715	0.576321798	6.055654279	2.62296962	-3.432684659	-7.403792164	-4.664930527
m	5	Ho02	CF02,EX04	CF02	EX04	4.57	5.43	0.86	B2	2	-2	2	5161	5944	783	1.0181	0.1354	-0.8827	656	693	37	1474	1125	-349	112.3	127.8	15.5	189.7	114.9	77.4	-12.9	-90.3	0.435772754	0.441234424	0.115835758	0.109946253	26.58168895	24.91787744	0.00546167	-0.005889505	-1.66381151	3.101358549	1.302609569	-1.79874898	8.737714568	3.358522496	-5.379192072	-9.362339862	-7.399611163
m	5	Ho02	CF04,Fa01	CF04	Fa01	4.14	5.57	1.43	0	0	0	0	2823	6054	3231	0.1147	-1.4289	-1.5436	352	454	102	974	1109	135	124	108.4	-15.6	124.6	100.8	0.6	-7.6	-8.2	0.444678748	0.509546638	0.073011048	0.115481715	16.41883007	22.66362024	0.06486789	0.042470667	6.244790172	-0.067559254	3.803412917	3.870972171	9.090734147	6.055654279	-3.035079868	-4.123045286	-7.403792164
m	5	Ho02	CF04,Fa08	CF04	Fa08	4.14	5.43	1.29	A2	-2	2	-2	2823	5944	3121	0.1147	-0.8369	-0.9516	352	649	297	974	1320	346	124	133.8	9.8	124.6	227.3	0.6	93.5	92.9	0.444678748	0.364349979	0.073011048	0.077717325	16.41883007	21.33040469	-0.080328769	0.004706277	4.911574616	-0.067559254	3.490293466	3.55785272	9.090734147	7.21707515	-1.873658997	-4.123045286	-10.49284381
m	5	Ho02	CF08,CF12	CF08	CF12	5.29	5.43	0.14	0	0	0	0	5715	6174	459	0.4121	-1.2456	-1.6577	573	527	-46	1206	1201	-5	112.4	105.4	-7	102.8	169.3	-9.6	63.9	73.5	0.555324784	0.366576637	0.119148342	0.079346661	21.45561398	21.64531315	-0.188748147	-0.039801681	0.189699165	3.433425711	1.387334641	-2.04609107	6.016214779	5.951176529	-0.06503825	-9.783119757	-6.869829181
m	5	Ho02	CF07,Fa04	CF07	Fa04	5.14	4.43	-0.71	B1	1	-1	1	6130	5234	-896	-0.4354	-0.4936	-0.0582	515	421	-94	1332	916	-416	160.2	110.6	-49.6	157.3	117.8	-2.9	7.2	10.1	0.43620072	0.356749223	0.110555662	0.0932834	25.34513515	26.14817188	-0.079451497	-0.017272262	0.803036729	4.426606308	1.841511376	-2.585094932	6.825313439	6.461347382	-0.363966057	-9.384479526	-7.674902345
m	5	Ho02	CF05,CF07	CF05	CF07	5	5.14	0.14	B2	2	-2	2	4873	6130	1257	-1.484	-0.4354	1.0486	438	515	77	1027	1332	305	116	160.2	44.2	191	157.3	75	-2.9	-77.9	0.393344006	0.43620072	0.092523197	0.110555662	23.52220839	25.34513515	0.042856714	0.018032465	1.822926753	-1.70133196	4.426606308	6.127938268	8.517780032	6.825313439	-1.692466593	-4.430227905	-9.384479526
m	5	Ho02	Fa03,Fa04	Fa03	Fa04	4.29	4.43	0.14	A1	-1	1	-1	6405	5234	-1171	-1.4974	-0.4936	1.0038	441	421	-20	1482	916	-566	78.88	110.6	31.72	65.2	117.8	-13.68	7.2	20.88	0.323114322	0.356749223	0.088076971	0.0932834	27.25876416	26.14817188	0.033634901	0.005206429	-1.110592283	4.379734715	1.841511376	-2.538223339	2.62296962	6.461347382	3.838377762	-4.664930527	-7.674902345
m	5	Ho02	CF01,CF07	CF01	CF07	5.86	5.14	-0.72	0	0	0	0	5677	6130	453	-1.2071	-0.4354	0.7717	603	515	-88	1288	1332	44	161.3	160.2	-1.1	192	157.3	30.7	-2.9	-33.6	0.406440405	0.43620072	0.067680598	0.110555662	16.65203488	25.34513515	0.029760315	0.042875064	8.69310027	0.545566101	4.426606308	3.881040207	6.380849677	6.825313439	0.444463762	-7.183554364	-9.384479526
m	5	Ho02	CF05,EX04	CF05	EX04	5	5.43	0.43	B1	1	-1	1	4873	5944	1071	-1.484	0.1354	1.6194	438	693	255	1027	1125	98	116	127.8	11.8	191	114.9	75	-12.9	-87.9	0.393344006	0.441234424	0.092523197	0.109946253	23.52220839	24.91787744	0.047890418	0.017423056	1.395669046	-1.70133196	1.302609569	3.003941529	8.517780032	3.358522496	-5.159257536	-4.430227905	-7.399611163
m	5	Ho02	EX03,Fa09	EX03	Fa09	5	5.29	0.29	B1	1	-1	1	5838	5781	-57	-0.6274	-0.8475	-0.2201	592	578	-14	1233	1439	206	148.1	109.8	-38.3	143.3	57.1	-4.8	-52.7	-47.9	0.388180669	0.307199614	0.104353547	0.085790426	26.88272635	27.92660605	-0.080981055	-0.018563121	1.043879701	1.74491368	3.746393452	2.001479772	8.56318209	6.471643836	-2.091538254	-8.535371704	-8.968148442
m	5	Ho02	EX04,Fa04	EX04	Fa04	5.43	4.43	-1	A1	-1	1	-1	5944	5234	-710	0.1354	-0.4936	-0.629	693	421	-272	1125	916	-209	127.8	110.6	-17.2	114.9	117.8	-12.9	7.2	20.1	0.441234424	0.356749223	0.109946253	0.0932834	24.91787744	26.14817188	-0.084485201	-0.016662853	1.230294436	1.302609569	1.841511376	0.538901807	3.358522496	6.461347382	3.102824886	-7.399611163	-7.674902345
m	5	Ho02	CF08,Fa09	CF08	Fa09	5.29	5.29	0	B1	1	-1	1	5715	5781	66	0.4121	-0.8475	-1.2596	573	578	5	1206	1439	233	112.4	109.8	-2.6	102.8	57.1	-9.6	-52.7	-43.1	0.555324784	0.307199614	0.119148342	0.085790426	21.45561398	27.92660605	-0.24812517	-0.033357916	6.470992072	3.433425711	3.746393452	0.312967741	6.016214779	6.471643836	0.455429057	-9.783119757	-8.968148442
m	5	Ho02	CF02,EX05	CF02	EX05	4.57	5	0.43	0	0	0	0	5161	6343	1182	1.0181	-1.1324	-2.1505	656	585	-71	1474	1165	-309	112.3	139.5	27.2	189.7	178.2	77.4	38.7	-38.7	0.435772754	0.441747338	0.115835758	0.106297989	26.58168895	24.06307404	0.005974584	-0.009537769	-2.518614914	3.101358549	4.636314662	1.534956113	8.737714568	3.404824404	-5.332890164	-9.362339862	-9.857111224
m	5	Ho02	CF02,Fa08	CF02	Fa08	4.57	5.43	0.86	0	0	0	0	5161	5944	783	1.0181	-0.8369	-1.855	656	649	-7	1474	1320	-154	112.3	133.8	21.5	189.7	227.3	77.4	93.5	16.1	0.435772754	0.364349979	0.115835758	0.077717325	26.58168895	21.33040469	-0.071422775	-0.038118433	-5.251284263	3.101358549	3.490293466	0.388934917	8.737714568	7.21707515	-1.520639418	-9.362339862	-10.49284381
m	5	Ho02	CF04,CF05	CF04	CF05	4.14	5	0.86	B2	2	-2	2	2823	4873	2050	0.1147	-1.484	-1.5987	352	438	86	974	1027	53	124	116	-8	124.6	191	0.6	75	74.4	0.444678748	0.393344006	0.073011048	0.092523197	16.41883007	23.52220839	-0.051334742	0.019512149	7.103378323	-0.067559254	-1.70133196	-1.633772706	9.090734147	8.517780032	-0.572954115	-4.123045286	-4.430227905
m	5	Ho02	CF07,Fa06	CF07	Fa06	5.14	5.43	0.29	A2	-2	2	-2	6130	5179	-951	-0.4354	-1.1398	-0.7044	515	546	31	1332	1489	157	160.2	140.5	-19.7	157.3	157	-2.9	16.5	19.4	0.43620072	0.187174105	0.110555662	0.079949862	25.34513515	42.71416818	-0.249026615	-0.0306058	17.36903303	4.426606308	2.349894107	-2.076712201	6.825313439	3.987353674	-2.837959765	-9.384479526	1.081985382
m	5	Ho02	CF03,EX03	CF03	EX03	4.71	5	0.29	A1	-1	1	-1	5796	5838	42	-1.6114	-0.6274	0.984	720	592	-128	1383	1233	-150	129.5	148.1	18.6	154.5	143.3	25	-4.8	-29.8	0.630307629	0.388180669	0.147499079	0.104353547	23.40112545	26.88272635	-0.24212696	-0.043145532	3.4816009	3.275341838	1.74491368	-1.530428158	6.494469319	8.56318209	2.068712771	-9.738241311	-8.535371704
m	5.71	Ho03	CF08,Fa09	CF08	Fa09	5	5	0	B2	2	-2	2	5715	5781	66	0.4121	-0.8475	-1.2596	573	578	5	1206	1439	233	112.4	109.8	-2.6	102.8	57.1	-9.6	-52.7	-43.1	0.555324784	0.307199614	0.119148342	0.085790426	21.45561398	27.92660605	-0.24812517	-0.033357916	6.470992072	3.433425711	3.746393452	0.312967741	6.016214779	6.471643836	0.455429057	-9.783119757	-8.968148442
m	5.71	Ho03	CF05,EX03	CF05	EX03	5	5	0	B1	1	-1	1	4873	5838	965	-1.484	-0.6274	0.8566	438	592	154	1027	1233	206	116	148.1	32.1	191	143.3	75	-4.8	-79.8	0.393344006	0.388180669	0.092523197	0.104353547	23.52220839	26.88272635	-0.005163337	0.01183035	3.360517957	-1.70133196	1.74491368	3.44624564	8.517780032	8.56318209	0.045402058	-4.430227905	-8.535371704
m	5.71	Ho03	CF03,EX04	CF03	EX04	5	5	0.72	A1	-1	1	-1	5796	5944	148	-1.6114	0.1354	1.7468	720	693	-27	1383	1125	-258	129.5	127.8	-1.7	154.5	114.9	25	-12.9	-37.9	0.630307629	0.441234424	0.147499079	0.109946253	23.40112545	24.91787744	-0.189073205	-0.037552826	1.516751988	3.275341838	1.302609569	-1.972732269	6.494469319	3.358522496	-3.135946823	-9.738241311	-7.399611163
m	5.71	Ho03	CF10,Fa03	CF10	Fa03	4	4	0.72	B1	1	-1	1	3533	6405	2872	-0.3612	-1.4974	-1.1362	421	441	20	1058	1482	424	109.5	78.88	-30.62	115.4	65.2	5.9	-13.68	-19.58	0.434461543	0.323114322	0.060767737	0.088076971	13.98690816	27.25876416	-0.111347221	0.027309234	13.271856	0.639366419	4.379734715	3.740368296	8.069663928	2.62296962	-5.446694308	-4.098734637	-4.664930527
m	5.71	Ho03	CF01,CF02	CF01	CF02	6	5	-1.29	B2	2	-2	2	5677	5161	-516	-1.2071	1.0181	2.2252	603	656	53	1288	1474	186	161.3	112.3	-49	192	189.7	30.7	77.4	46.7	0.406440405	0.435772754	0.067680598	0.115835758	16.65203488	26.58168895	0.029332349	0.04815516	9.929654072	0.545566101	3.101358549	2.555792448	6.380849677	8.737714568	2.356864891	-7.183554364	-9.362339862
m	5.71	Ho03	CF02,Fa03	CF02	Fa03	5	4	-0.28	B1	1	-1	1	5161	6405	1244	1.0181	-1.4974	-2.5155	656	441	-215	1474	1482	8	112.3	78.88	-33.42	189.7	65.2	77.4	-13.68	-91.08	0.435772754	0.323114322	0.115835758	0.088076971	26.58168895	27.25876416	-0.112658432	-0.027758787	0.677075209	3.101358549	4.379734715	1.278376166	8.737714568	2.62296962	-6.114744948	-9.362339862	-4.664930527
m	5.71	Ho03	EX05,Fa08	EX05	Fa08	5	5	0.43	B1	1	-1	1	6343	5944	-399	-1.1324	-0.8369	0.2955	585	649	64	1165	1320	155	139.5	133.8	-5.7	178.2	227.3	38.7	93.5	54.8	0.441747338	0.364349979	0.106297989	0.077717325	24.06307404	21.33040469	-0.077397359	-0.028580664	-2.73266935	4.636314662	3.490293466	-1.146021196	3.404824404	7.21707515	3.812250746	-9.857111224	-10.49284381
m	5.71	Ho03	CF04,CF07	CF04	CF07	4	5	1	B1	1	-1	1	2823	6130	3307	0.1147	-0.4354	-0.5501	352	515	163	974	1332	358	124	160.2	36.2	124.6	157.3	0.6	-2.9	-3.5	0.444678748	0.43620072	0.073011048	0.110555662	16.41883007	25.34513515	-0.008478028	0.037544614	8.926305076	-0.067559254	4.426606308	4.494165562	9.090734147	6.825313439	-2.265420708	-4.123045286	-9.384479526
m	5.71	Ho03	CF10,EX04	CF10	EX04	4	5	1.86	B2	2	-2	2	3533	5944	2411	-0.3612	0.1354	0.4966	421	693	272	1058	1125	67	109.5	127.8	18.3	115.4	114.9	5.9	-12.9	-18.8	0.434461543	0.441234424	0.060767737	0.109946253	13.98690816	24.91787744	0.006772881	0.049178516	10.93096928	0.639366419	1.302609569	0.66324315	8.069663928	3.358522496	-4.711141432	-4.098734637	-7.399611163
m	5.71	Ho03	EX04,Fa04	EX04	Fa04	5	4	-1	A1	-1	1	-1	5944	5234	-710	0.1354	-0.4936	-0.629	693	421	-272	1125	916	-209	127.8	110.6	-17.2	114.9	117.8	-12.9	7.2	20.1	0.441234424	0.356749223	0.109946253	0.0932834	24.91787744	26.14817188	-0.084485201	-0.016662853	1.230294436	1.302609569	1.841511376	0.538901807	3.358522496	6.461347382	3.102824886	-7.399611163	-7.674902345
m	5.71	Ho03	CF04,Fa09	CF04	Fa09	4	5	1.15	0	0	0	0	2823	5781	2958	0.1147	-0.8475	-0.9622	352	578	226	974	1439	465	124	109.8	-14.2	124.6	57.1	0.6	-52.7	-53.3	0.444678748	0.307199614	0.073011048	0.085790426	16.41883007	27.92660605	-0.137479134	0.012779378	11.50777598	-0.067559254	3.746393452	3.813952706	9.090734147	6.471643836	-2.619090311	-4.123045286	-8.968148442
m	5.71	Ho03	Fa04,Fa06	Fa04	Fa06	4	5	1	A2	-2	2	-2	5234	5179	-55	-0.4936	-1.1398	-0.6462	421	546	125	916	1489	573	110.6	140.5	29.9	117.8	157	7.2	16.5	9.3	0.356749223	0.187174105	0.0932834	0.079949862	26.14817188	42.71416818	-0.169575118	-0.013333538	16.5659963	1.841511376	2.349894107	0.508382731	6.461347382	3.987353674	-2.473993708	-7.674902345	1.081985382
m	5.71	Ho03	CF10,EX05	CF10	EX05	4	5	1.43	A1	-1	1	-1	3533	6343	2810	-0.3612	-1.1324	-0.7712	421	585	164	1058	1165	107	109.5	139.5	30	115.4	178.2	5.9	38.7	32.8	0.434461543	0.441747338	0.060767737	0.106297989	13.98690816	24.06307404	0.007285795	0.045530252	10.07616588	0.639366419	4.636314662	3.996948243	8.069663928	3.404824404	-4.664839524	-4.098734637	-9.857111224
m	5.71	Ho03	CF02,CF04	CF02	CF04	5	4	-0.43	A1	-1	1	-1	5161	2823	-2338	1.0181	0.1147	-0.9034	656	352	-304	1474	974	-500	112.3	124	11.7	189.7	124.6	77.4	0.6	-76.8	0.435772754	0.444678748	0.115835758	0.073011048	26.58168895	16.41883007	0.008905994	-0.04282471	-10.16285888	3.101358549	-0.067559254	-3.168917803	8.737714568	9.090734147	0.353019579	-9.362339862	-4.123045286
m	5.71	Ho03	Fa02,Fa08	Fa02	Fa08	5	5	0.14	0	0	0	0	5623	5944	321	-0.883	-0.8369	0.0461	765	649	-116	1360	1320	-40	133.3	133.8	0.5	135.4	227.3	2.1	93.5	91.4	0.498627098	0.364349979	0.10009276	0.077717325	20.07367036	21.33040469	-0.134277119	-0.022375435	1.256734323	2.847607052	3.490293466	0.642686414	8.654758052	7.21707515	-1.437682902	-8.470232391	-10.49284381
m	5.71	Ho03	CF07,Fa02	CF07	Fa02	5	5	0.15	B1	1	-1	1	6130	5623	-507	-0.4354	-0.883	-0.4476	515	765	250	1332	1360	28	160.2	133.3	-26.9	157.3	135.4	-2.9	2.1	5	0.43620072	0.498627098	0.110555662	0.10009276	25.34513515	20.07367036	0.062426378	-0.010462902	-5.271464783	4.426606308	2.847607052	-1.578999256	6.825313439	8.654758052	1.829444613	-9.384479526	-8.470232391
m	5.71	Ho03	EX04,Fa08	EX04	Fa08	5	5	0	0	0	0	0	5944	5944	0	0.1354	-0.8369	-0.9723	693	649	-44	1125	1320	195	127.8	133.8	6	114.9	227.3	-12.9	93.5	106.4	0.441234424	0.364349979	0.109946253	0.077717325	24.91787744	21.33040469	-0.076884445	-0.032228928	-3.587472753	1.302609569	3.490293466	2.187683897	3.358522496	7.21707515	3.858552654	-7.399611163	-10.49284381
m	5.71	Ho03	EX03,Fa01	EX03	Fa01	5	6	0.57	B1	1	-1	1	5838	6054	216	-0.6274	-1.4289	-0.8015	592	454	-138	1233	1109	-124	148.1	108.4	-39.7	143.3	100.8	-4.8	-7.6	-2.8	0.388180669	0.509546638	0.104353547	0.115481715	26.88272635	22.66362024	0.121365969	0.011128168	-4.219106109	1.74491368	3.803412917	2.058499237	8.56318209	6.055654279	-2.507527811	-8.535371704	-7.403792164
m	5.71	Ho03	CF01,Fa08	CF01	Fa08	6	5	-0.43	B2	2	-2	2	5677	5944	267	-1.2071	-0.8369	0.3702	603	649	46	1288	1320	32	161.3	133.8	-27.5	192	227.3	30.7	93.5	62.8	0.406440405	0.364349979	0.067680598	0.077717325	16.65203488	21.33040469	-0.042090426	0.010036727	4.678369809	0.545566101	3.490293466	2.944727365	6.380849677	7.21707515	0.836225473	-7.183554364	-10.49284381
m	5.71	Ho03	CF03,Fa09	CF03	Fa09	5	5	0.58	B1	1	-1	1	5796	5781	-15	-1.6114	-0.8475	0.7639	720	578	-142	1383	1439	56	129.5	109.8	-19.7	154.5	57.1	25	-52.7	-77.7	0.630307629	0.307199614	0.147499079	0.085790426	23.40112545	27.92660605	-0.323108015	-0.061708653	4.525480601	3.275341838	3.746393452	0.471051614	6.494469319	6.471643836	-0.022825483	-9.738241311	-8.968148442
m	5.71	Ho03	CF03,CF10	CF03	CF10	5	4	-1.14	0	0	0	0	5796	3533	-2263	-1.6114	-0.3612	1.2502	720	421	-299	1383	1058	-325	129.5	109.5	-20	154.5	115.4	25	5.9	-19.1	0.630307629	0.434461543	0.147499079	0.060767737	23.40112545	13.98690816	-0.195846086	-0.086731342	-9.414217295	3.275341838	0.639366419	-2.635975419	6.494469319	8.069663928	1.575194609	-9.738241311	-4.098734637
m	5.71	Ho03	CF01,Fa03	CF01	Fa03	6	4	-1.57	B2	2	-2	2	5677	6405	728	-1.2071	-1.4974	-0.2903	603	441	-162	1288	1482	194	161.3	78.88	-82.42	192	65.2	30.7	-13.68	-44.38	0.406440405	0.323114322	0.067680598	0.088076971	16.65203488	27.25876416	-0.083326083	0.020396373	10.60672928	0.545566101	4.379734715	3.834168614	6.380849677	2.62296962	-3.757880057	-7.183554364	-4.664930527
m	5.71	Ho03	CF04,Fa01	CF04	Fa01	4	6	1.43	B1	1	-1	1	2823	6054	3231	0.1147	-1.4289	-1.5436	352	454	102	974	1109	135	124	108.4	-15.6	124.6	100.8	0.6	-7.6	-8.2	0.444678748	0.509546638	0.073011048	0.115481715	16.41883007	22.66362024	0.06486789	0.042470667	6.244790172	-0.067559254	3.803412917	3.870972171	9.090734147	6.055654279	-3.035079868	-4.123045286	-7.403792164
m	5.71	Ho03	CF04,Fa02	CF04	Fa02	4	5	1.15	B1	1	-1	1	2823	5623	2800	0.1147	-0.883	-0.9977	352	765	413	974	1360	386	124	133.3	9.3	124.6	135.4	0.6	2.1	1.5	0.444678748	0.498627098	0.073011048	0.10009276	16.41883007	20.07367036	0.05394835	0.027081712	3.654840292	-0.067559254	2.847607052	2.915166306	9.090734147	8.654758052	-0.435976095	-4.123045286	-8.470232391
m	5.71	Ho03	CF03,Fa02	CF03	Fa02	5	5	0.58	0	0	0	0	5796	5623	-173	-1.6114	-0.883	0.7284	720	765	45	1383	1360	-23	129.5	133.3	3.8	154.5	135.4	25	2.1	-22.9	0.630307629	0.498627098	0.147499079	0.10009276	23.40112545	20.07367036	-0.131680531	-0.047406319	-3.327455088	3.275341838	2.847607052	-0.427734786	6.494469319	8.654758052	2.160288733	-9.738241311	-8.470232391
m	5.71	Ho03	EX04,EX05	EX04	EX05	5	5	-0.43	B1	1	-1	1	5944	6343	399	0.1354	-1.1324	-1.2678	693	585	-108	1125	1165	40	127.8	139.5	11.7	114.9	178.2	-12.9	38.7	51.6	0.441234424	0.441747338	0.109946253	0.106297989	24.91787744	24.06307404	0.000512914	-0.003648264	-0.854803404	1.302609569	4.636314662	3.333705093	3.358522496	3.404824404	0.046301908	-7.399611163	-9.857111224
m	5.71	Ho03	CF01,CF12	CF01	CF12	6	5	-0.43	B1	1	-1	1	5677	6174	497	-1.2071	-1.2456	-0.0385	603	527	-76	1288	1201	-87	161.3	105.4	-55.9	192	169.3	30.7	63.9	33.2	0.406440405	0.366576637	0.067680598	0.079346661	16.65203488	21.64531315	-0.039863768	0.011666063	4.993278268	0.545566101	1.387334641	0.84176854	6.380849677	5.951176529	-0.429673148	-7.183554364	-6.869829181
m	5.71	Ho03	CF01,CF04	CF01	CF04	6	4	-1.72	A1	-1	1	-1	5677	2823	-2854	-1.2071	0.1147	1.3218	603	352	-251	1288	974	-314	161.3	124	-37.3	192	124.6	30.7	0.6	-30.1	0.406440405	0.444678748	0.067680598	0.073011048	16.65203488	16.41883007	0.038238343	0.00533045	-0.233204806	0.545566101	-0.067559254	-0.613125355	6.380849677	9.090734147	2.70988447	-7.183554364	-4.123045286
m	5.71	Ho03	CF12,Fa06	CF12	Fa06	5	5	0	A2	-2	2	-2	6174	5179	-995	-1.2456	-1.1398	0.1058	527	546	19	1201	1489	288	105.4	140.5	35.1	169.3	157	63.9	16.5	-47.4	0.366576637	0.187174105	0.079346661	0.079949862	21.64531315	42.71416818	-0.179402532	0.000603201	21.06885503	1.387334641	2.349894107	0.962559466	5.951176529	3.987353674	-1.963822855	-6.869829181	1.081985382
m	5.71	Ho03	CF12,Fa03	CF12	Fa03	5	4	-1.14	B2	2	-2	2	6174	6405	231	-1.2456	-1.4974	-0.2518	527	441	-86	1201	1482	281	105.4	78.88	-26.52	169.3	65.2	63.9	-13.68	-77.58	0.366576637	0.323114322	0.079346661	0.088076971	21.64531315	27.25876416	-0.043462315	0.00873031	5.613451013	1.387334641	4.379734715	2.992400074	5.951176529	2.62296962	-3.328206909	-6.869829181	-4.664930527
m	5.71	Ho03	CF07,EX03	CF07	EX03	5	5	-0.14	B1	1	-1	1	6130	5838	-292	-0.4354	-0.6274	-0.192	515	592	77	1332	1233	-99	160.2	148.1	-12.1	157.3	143.3	-2.9	-4.8	-1.9	0.43620072	0.388180669	0.110555662	0.104353547	25.34513515	26.88272635	-0.048020051	-0.006202115	1.537591204	4.426606308	1.74491368	-2.681692628	6.825313439	8.56318209	1.737868651	-9.384479526	-8.535371704
m	5.71	Ho03	EX03,Fa08	EX03	Fa08	5	5	0.43	0	0	0	0	5838	5944	106	-0.6274	-0.8369	-0.2095	592	649	57	1233	1320	87	148.1	133.8	-14.3	143.3	227.3	-4.8	93.5	98.3	0.388180669	0.364349979	0.104353547	0.077717325	26.88272635	21.33040469	-0.02383069	-0.026636222	-5.552321665	1.74491368	3.490293466	1.745379786	8.56318209	7.21707515	-1.34610694	-8.535371704	-10.49284381
m	5.71	Ho03	CF05,CF08	CF05	CF08	5	5	0.29	B1	1	-1	1	4873	5715	842	-1.484	0.4121	1.8961	438	573	135	1027	1206	179	116	112.4	-3.6	191	102.8	75	-9.6	-84.6	0.393344006	0.555324784	0.092523197	0.119148342	23.52220839	21.45561398	0.161980778	0.026625145	-2.066594413	-1.70133196	3.433425711	5.134757671	8.517780032	6.016214779	-2.501565253	-4.430227905	-9.783119757
m	5.71	Ho03	CF04,EX05	CF04	EX05	4	5	0.86	B1	1	-1	1	2823	6343	3520	0.1147	-1.1324	-1.2471	352	585	233	974	1165	191	124	139.5	15.5	124.6	178.2	0.6	38.7	38.1	0.444678748	0.441747338	0.073011048	0.106297989	16.41883007	24.06307404	-0.00293141	0.033286941	7.644243965	-0.067559254	4.636314662	4.703873916	9.090734147	3.404824404	-5.685909743	-4.123045286	-9.857111224
m	5.71	Ho03	CF12,EX03	CF12	EX03	5	5	-0.43	B2	2	-2	2	6174	5838	-336	-1.2456	-0.6274	0.6182	527	592	65	1201	1233	32	105.4	148.1	42.7	169.3	143.3	63.9	-4.8	-68.7	0.366576637	0.388180669	0.079346661	0.104353547	21.64531315	26.88272635	0.021604032	0.025006886	5.237413206	1.387334641	1.74491368	0.357579039	5.951176529	8.56318209	2.612005561	-6.869829181	-8.535371704
m	5.71	Ho03	EX05,Fa02	EX05	Fa02	5	5	0.29	0	0	0	0	6343	5623	-720	-1.1324	-0.883	0.2494	585	765	180	1165	1360	195	139.5	133.3	-6.2	178.2	135.4	38.7	2.1	-36.6	0.441747338	0.498627098	0.106297989	0.10009276	24.06307404	20.07367036	0.05687976	-0.006205229	-3.989403673	4.636314662	2.847607052	-1.78870761	3.404824404	8.654758052	5.249933648	-9.857111224	-8.470232391
m	5.71	Ho03	Fa02,Fa04	Fa02	Fa04	5	4	-0.86	A1	-1	1	-1	5623	5234	-389	-0.883	-0.4936	0.3894	765	421	-344	1360	916	-444	133.3	110.6	-22.7	135.4	117.8	2.1	7.2	5.1	0.498627098	0.356749223	0.10009276	0.0932834	20.07367036	26.14817188	-0.141877875	-0.00680936	6.074501513	2.847607052	1.841511376	-1.006095676	8.654758052	6.461347382	-2.19341067	-8.470232391	-7.674902345
m	5.71	Ho03	CF02,CF12	CF02	CF12	5	5	0.86	0	0	0	0	5161	6174	1013	1.0181	-1.2456	-2.2637	656	527	-129	1474	1201	-273	112.3	105.4	-6.9	189.7	169.3	77.4	63.9	-13.5	0.435772754	0.366576637	0.115835758	0.079346661	26.58168895	21.64531315	-0.069196117	-0.036489097	-4.936375804	3.101358549	1.387334641	-1.714023908	8.737714568	5.951176529	-2.786538039	-9.362339862	-6.869829181
m	5.71	Ho03	CF10,EX03	CF10	EX03	4	5	1.43	B1	1	-1	1	3533	5838	2305	-0.3612	-0.6274	-0.2662	421	592	171	1058	1233	175	109.5	148.1	38.6	115.4	143.3	5.9	-4.8	-10.7	0.434461543	0.388180669	0.060767737	0.104353547	13.98690816	26.88272635	-0.046280874	0.04358581	12.89581819	0.639366419	1.74491368	1.105547261	8.069663928	8.56318209	0.493518162	-4.098734637	-8.535371704
m	5.71	Ho03	Fa04,Fa08	Fa04	Fa08	4	5	1	B1	1	-1	1	5234	5944	710	-0.4936	-0.8369	-0.3433	421	649	228	916	1320	404	110.6	133.8	23.2	117.8	227.3	7.2	93.5	86.3	0.356749223	0.364349979	0.0932834	0.077717325	26.14817188	21.33040469	0.007600756	-0.015566075	-4.817767189	1.841511376	3.490293466	1.64878209	6.461347382	7.21707515	0.755727768	-7.674902345	-10.49284381
m	5.71	Ho03	CF07,CF10	CF07	CF10	5	4	-1.57	0	0	0	0	6130	3533	-2597	-0.4354	-0.3612	0.0742	515	421	-94	1332	1058	-274	160.2	109.5	-50.7	157.3	115.4	-2.9	5.9	8.8	0.43620072	0.434461543	0.110555662	0.060767737	25.34513515	13.98690816	-0.001739177	-0.049787925	-11.35822699	4.426606308	0.639366419	-3.787239889	6.825313439	8.069663928	1.244350489	-9.384479526	-4.098734637
m	5.71	Ho03	CF01,Fa09	CF01	Fa09	6	5	-0.57	B2	2	-2	2	5677	5781	104	-1.2071	-0.8475	0.3596	603	578	-25	1288	1439	151	161.3	109.8	-51.5	192	57.1	30.7	-52.7	-83.4	0.406440405	0.307199614	0.067680598	0.085790426	16.65203488	27.92660605	-0.099240791	0.018109828	11.27457118	0.545566101	3.746393452	3.200827351	6.380849677	6.471643836	0.090794159	-7.183554364	-8.968148442
m	5.71	Ho03	CF12,EX05	CF12	EX05	5	5	-0.43	A1	-1	1	-1	6174	6343	169	-1.2456	-1.1324	0.1132	527	585	58	1201	1165	-36	105.4	139.5	34.1	169.3	178.2	63.9	38.7	-25.2	0.366576637	0.441747338	0.079346661	0.106297989	21.64531315	24.06307404	0.075170701	0.026951328	2.417760891	1.387334641	4.636314662	3.248980021	5.951176529	3.404824404	-2.546352125	-6.869829181	-9.857111224
m	5.71	Ho03	CF01,Fa02	CF01	Fa02	6	5	-0.57	B1	1	-1	1	5677	5623	-54	-1.2071	-0.883	0.3241	603	765	162	1288	1360	72	161.3	133.3	-28	192	135.4	30.7	2.1	-28.6	0.406440405	0.498627098	0.067680598	0.10009276	16.65203488	20.07367036	0.092186693	0.032412162	3.421635486	0.545566101	2.847607052	2.302040951	6.380849677	8.654758052	2.273908375	-7.183554364	-8.470232391
m	5.71	Ho03	CF10,Fa06	CF10	Fa06	4	5	1.86	B1	1	-1	1	3533	5179	1646	-0.3612	-1.1398	-0.7786	421	546	125	1058	1489	431	109.5	140.5	31	115.4	157	5.9	16.5	10.6	0.434461543	0.187174105	0.060767737	0.079949862	13.98690816	42.71416818	-0.247287438	0.019182125	28.72726002	0.639366419	2.349894107	1.710527688	8.069663928	3.987353674	-4.082310254	-4.098734637	1.081985382
m	5.71	Ho03	CF10,Fa08	CF10	Fa08	4	5	1.86	B2	2	-2	2	3533	5944	2411	-0.3612	-0.8369	-0.4757	421	649	228	1058	1320	262	109.5	133.8	24.3	115.4	227.3	5.9	93.5	87.6	0.434461543	0.364349979	0.060767737	0.077717325	13.98690816	21.33040469	-0.070111564	0.016949588	7.34349653	0.639366419	3.490293466	2.850927047	8.069663928	7.21707515	-0.852588778	-4.098734637	-10.49284381
m	5.71	Ho03	CF10,Fa01	CF10	Fa01	4	6	2	B2	2	-2	2	3533	6054	2521	-0.3612	-1.4289	-1.0677	421	454	33	1058	1109	51	109.5	108.4	-1.1	115.4	100.8	5.9	-7.6	-13.5	0.434461543	0.509546638	0.060767737	0.115481715	13.98690816	22.66362024	0.075085095	0.054713978	8.676712086	0.639366419	3.803412917	3.164046498	8.069663928	6.055654279	-2.014009649	-4.098734637	-7.403792164
m	5.71	Ho03	Fa04,Fa09	Fa04	Fa09	4	5	0.86	B3	3	-3	3	5234	5781	547	-0.4936	-0.8475	-0.3539	421	578	157	916	1439	523	110.6	109.8	-0.8	117.8	57.1	7.2	-52.7	-59.9	0.356749223	0.307199614	0.0932834	0.085790426	26.14817188	27.92660605	-0.049549609	-0.007492974	1.778434177	1.841511376	3.746393452	1.904882076	6.461347382	6.471643836	0.010296454	-7.674902345	-8.968148442
m	5.71	Ho03	CF04,CF10	CF04	CF10	4	4	-0.57	A1	-1	1	-1	2823	3533	710	0.1147	-0.3612	-0.4759	352	421	69	974	1058	84	124	109.5	-14.5	124.6	115.4	0.6	5.9	5.3	0.444678748	0.434461543	0.073011048	0.060767737	16.41883007	13.98690816	-0.010217205	-0.012243311	-2.431921914	-0.067559254	0.639366419	0.706925673	9.090734147	8.069663928	-1.021070219	-4.123045286	-4.098734637
m	5.71	Ho03	CF08,Fa02	CF08	Fa02	5	5	0	B1	1	-1	1	5715	5623	-92	0.4121	-0.883	-1.2951	573	765	192	1206	1360	154	112.4	133.3	20.9	102.8	135.4	-9.6	2.1	11.7	0.555324784	0.498627098	0.119148342	0.10009276	21.45561398	20.07367036	-0.056697686	-0.019055582	-1.381943617	3.433425711	2.847607052	-0.585818659	6.016214779	8.654758052	2.638543273	-9.783119757	-8.470232391
m	5.71	Ho03	Fa03,Fa06	Fa03	Fa06	4	5	1.14	A3	-3	3	-3	6405	5179	-1226	-1.4974	-1.1398	0.3576	441	546	105	1482	1489	7	78.88	140.5	61.62	65.2	157	-13.68	16.5	30.18	0.323114322	0.187174105	0.088076971	0.079949862	27.25876416	42.71416818	-0.135940217	-0.008127109	15.45540402	4.379734715	2.349894107	-2.029840608	2.62296962	3.987353674	1.364384054	-4.664930527	1.081985382
m	5.71	Ho03	CF04,Fa08	CF04	Fa08	4	5	1.29	B2	2	-2	2	2823	5944	3121	0.1147	-0.8369	-0.9516	352	649	297	974	1320	346	124	133.8	9.8	124.6	227.3	0.6	93.5	92.9	0.444678748	0.364349979	0.073011048	0.077717325	16.41883007	21.33040469	-0.080328769	0.004706277	4.911574616	-0.067559254	3.490293466	3.55785272	9.090734147	7.21707515	-1.873658997	-4.123045286	-10.49284381
m	5.71	Ho03	CF02,Fa09	CF02	Fa09	5	5	0.72	B2	2	-2	2	5161	5781	620	1.0181	-0.8475	-1.8656	656	578	-78	1474	1439	-35	112.3	109.8	-2.5	189.7	57.1	77.4	-52.7	-130.1	0.435772754	0.307199614	0.115835758	0.085790426	26.58168895	27.92660605	-0.12857314	-0.030045332	1.344917103	3.101358549	3.746393452	0.645034903	8.737714568	6.471643836	-2.266070732	-9.362339862	-8.968148442
m	5.71	Ho03	CF03,Fa04	CF03	Fa04	5	4	-0.28	A1	-1	1	-1	5796	5234	-562	-1.6114	-0.4936	1.1178	720	421	-299	1383	916	-467	129.5	110.6	-18.9	154.5	117.8	25	7.2	-17.8	0.630307629	0.356749223	0.147499079	0.0932834	23.40112545	26.14817188	-0.273558406	-0.054215679	2.747046424	3.275341838	1.841511376	-1.433830462	6.494469319	6.461347382	-0.033121937	-9.738241311	-7.674902345
m	5.71	Ho03	CF12,Fa08	CF12	Fa08	5	5	0	0	0	0	0	6174	5944	-230	-1.2456	-0.8369	0.4087	527	649	122	1201	1320	119	105.4	133.8	28.4	169.3	227.3	63.9	93.5	29.6	0.366576637	0.364349979	0.079346661	0.077717325	21.64531315	21.33040469	-0.002226658	-0.001629336	-0.314908459	1.387334641	3.490293466	2.102958825	5.951176529	7.21707515	1.265898621	-6.869829181	-10.49284381
m	5.71	Ho03	CF04,EX04	CF04	EX04	4	5	1.29	B2	2	-2	2	2823	5944	3121	0.1147	0.1354	0.0207	352	693	341	974	1125	151	124	127.8	3.8	124.6	114.9	0.6	-12.9	-13.5	0.444678748	0.441234424	0.073011048	0.109946253	16.41883007	24.91787744	-0.003444324	0.036935205	8.499047369	-0.067559254	1.302609569	1.370168823	9.090734147	3.358522496	-5.732211651	-4.123045286	-7.399611163
m	5.71	Ho03	CF03,CF07	CF03	CF07	5	5	0.43	A2	-2	2	-2	5796	6130	334	-1.6114	-0.4354	1.176	720	515	-205	1383	1332	-51	129.5	160.2	30.7	154.5	157.3	25	-2.9	-27.9	0.630307629	0.43620072	0.147499079	0.110555662	23.40112545	25.34513515	-0.194106909	-0.036943417	1.944009695	3.275341838	4.426606308	1.15126447	6.494469319	6.825313439	0.33084412	-9.738241311	-9.384479526
m	5.71	Ho03	EX03,EX04	EX03	EX04	5	5	0.43	0	0	0	0	5838	5944	106	-0.6274	0.1354	0.7628	592	693	101	1233	1125	-108	148.1	127.8	-20.3	143.3	114.9	-4.8	-12.9	-8.1	0.388180669	0.441234424	0.104353547	0.109946253	26.88272635	24.91787744	0.053053755	0.005592706	-1.964848911	1.74491368	1.302609569	-0.442304111	8.56318209	3.358522496	-5.204659594	-8.535371704	-7.399611163
m	5.71	Ho03	CF01,Fa06	CF01	Fa06	6	5	-0.43	B1	1	-1	1	5677	5179	-498	-1.2071	-1.1398	0.0673	603	546	-57	1288	1489	201	161.3	140.5	-20.8	192	157	30.7	16.5	-14.2	0.406440405	0.187174105	0.067680598	0.079949862	16.65203488	42.71416818	-0.2192663	0.012269264	26.0621333	0.545566101	2.349894107	1.804328006	6.380849677	3.987353674	-2.393496003	-7.183554364	1.081985382
m	5.71	Ho03	CF03,EX03	CF03	EX03	5	5	0.29	B2	2	-2	2	5796	5838	42	-1.6114	-0.6274	0.984	720	592	-128	1383	1233	-150	129.5	148.1	18.6	154.5	143.3	25	-4.8	-29.8	0.630307629	0.388180669	0.147499079	0.104353547	23.40112545	26.88272635	-0.24212696	-0.043145532	3.4816009	3.275341838	1.74491368	-1.530428158	6.494469319	8.56318209	2.068712771	-9.738241311	-8.535371704
m	5.71	Ho03	Fa01,Fa03	Fa01	Fa03	6	4	-1.28	B3	3	-3	3	6054	6405	351	-1.4289	-1.4974	-0.0685	454	441	-13	1109	1482	373	108.4	78.88	-29.52	100.8	65.2	-7.6	-13.68	-6.08	0.509546638	0.323114322	0.115481715	0.088076971	22.66362024	27.25876416	-0.186432316	-0.027404744	4.595143916	3.803412917	4.379734715	0.576321798	6.055654279	2.62296962	-3.432684659	-7.403792164	-4.664930527
m	5.71	Ho03	CF02,EX05	CF02	EX05	5	5	0.43	A1	-1	1	-1	5161	6343	1182	1.0181	-1.1324	-2.1505	656	585	-71	1474	1165	-309	112.3	139.5	27.2	189.7	178.2	77.4	38.7	-38.7	0.435772754	0.441747338	0.115835758	0.106297989	26.58168895	24.06307404	0.005974584	-0.009537769	-2.518614914	3.101358549	4.636314662	1.534956113	8.737714568	3.404824404	-5.332890164	-9.362339862	-9.857111224
m	5.71	Ho03	CF07,EX04	CF07	EX04	5	5	0.29	B2	2	-2	2	6130	5944	-186	-0.4354	0.1354	0.5708	515	693	178	1332	1125	-207	160.2	127.8	-32.4	157.3	114.9	-2.9	-12.9	-10	0.43620072	0.441234424	0.110555662	0.109946253	25.34513515	24.91787744	0.005033704	-0.000609409	-0.427257707	4.426606308	1.302609569	-3.123996739	6.825313439	3.358522496	-3.466790943	-9.384479526	-7.399611163
m	5.71	Ho03	Fa01,Fa09	Fa01	Fa09	6	5	-0.28	B2	2	-2	2	6054	5781	-273	-1.4289	-0.8475	0.5814	454	578	124	1109	1439	330	108.4	109.8	1.4	100.8	57.1	-7.6	-52.7	-45.1	0.509546638	0.307199614	0.115481715	0.085790426	22.66362024	27.92660605	-0.202347024	-0.029691289	5.26298581	3.803412917	3.746393452	-0.057019465	6.055654279	6.471643836	0.415989557	-7.403792164	-8.968148442
m	5.71	Ho03	CF08,EX03	CF08	EX03	5	5	-0.29	B1	1	-1	1	5715	5838	123	0.4121	-0.6274	-1.0395	573	592	19	1206	1233	27	112.4	148.1	35.7	102.8	143.3	-9.6	-4.8	4.8	0.555324784	0.388180669	0.119148342	0.104353547	21.45561398	26.88272635	-0.167144115	-0.014794795	5.427112371	3.433425711	1.74491368	-1.688512031	6.016214779	8.56318209	2.546967311	-9.783119757	-8.535371704
m	5.71	Ho03	CF05,CF07	CF05	CF07	5	5	0.14	A2	-2	2	-2	4873	6130	1257	-1.484	-0.4354	1.0486	438	515	77	1027	1332	305	116	160.2	44.2	191	157.3	75	-2.9	-77.9	0.393344006	0.43620072	0.092523197	0.110555662	23.52220839	25.34513515	0.042856714	0.018032465	1.822926753	-1.70133196	4.426606308	6.127938268	8.517780032	6.825313439	-1.692466593	-4.430227905	-9.384479526
m	5.71	Ho03	EX05,Fa09	EX05	Fa09	5	5	0.29	B3	3	-3	3	6343	5781	-562	-1.1324	-0.8475	0.2849	585	578	-7	1165	1439	274	139.5	109.8	-29.7	178.2	57.1	38.7	-52.7	-91.4	0.441747338	0.307199614	0.106297989	0.085790426	24.06307404	27.92660605	-0.134547724	-0.020507563	3.863532016	4.636314662	3.746393452	-0.88992121	3.404824404	6.471643836	3.066819432	-9.857111224	-8.968148442
m	5.71	Ho03	CF04,Fa03	CF04	Fa03	4	4	0.15	B3	3	-3	3	2823	6405	3582	0.1147	-1.4974	-1.6121	352	441	89	974	1482	508	124	78.88	-45.12	124.6	65.2	0.6	-13.68	-14.28	0.444678748	0.323114322	0.073011048	0.088076971	16.41883007	27.25876416	-0.121564426	0.015065923	10.83993409	-0.067559254	4.379734715	4.447293969	9.090734147	2.62296962	-6.467764527	-4.123045286	-4.664930527
m	5.71	Ho03	CF02,Fa04	CF02	Fa04	5	4	-0.14	A2	-2	2	-2	5161	5234	73	1.0181	-0.4936	-1.5117	656	421	-235	1474	916	-558	112.3	110.6	-1.7	189.7	117.8	77.4	7.2	-70.2	0.435772754	0.356749223	0.115835758	0.0932834	26.58168895	26.14817188	-0.079023531	-0.022552358	-0.433517074	3.101358549	1.841511376	-1.259847173	8.737714568	6.461347382	-2.276367186	-9.362339862	-7.674902345
m	5.71	Ho03	CF07,Fa03	CF07	Fa03	5	4	-0.85	B3	3	-3	3	6130	6405	275	-0.4354	-1.4974	-1.062	515	441	-74	1332	1482	150	160.2	78.88	-81.32	157.3	65.2	-2.9	-13.68	-10.78	0.43620072	0.323114322	0.110555662	0.088076971	25.34513515	27.25876416	-0.113086398	-0.022478691	1.913629012	4.426606308	4.379734715	-0.046871593	6.825313439	2.62296962	-4.202343819	-9.384479526	-4.664930527
m	5.71	Ho03	CF02,Fa08	CF02	Fa08	5	5	0.86	0	0	0	0	5161	5944	783	1.0181	-0.8369	-1.855	656	649	-7	1474	1320	-154	112.3	133.8	21.5	189.7	227.3	77.4	93.5	16.1	0.435772754	0.364349979	0.115835758	0.077717325	26.58168895	21.33040469	-0.071422775	-0.038118433	-5.251284263	3.101358549	3.490293466	0.388934917	8.737714568	7.21707515	-1.520639418	-9.362339862	-10.49284381
m	5.71	Ho03	CF05,EX05	CF05	EX05	5	5	0	A2	-2	2	-2	4873	6343	1470	-1.484	-1.1324	0.3516	438	585	147	1027	1165	138	116	139.5	23.5	191	178.2	75	38.7	-36.3	0.393344006	0.441747338	0.092523197	0.106297989	23.52220839	24.06307404	0.048403332	0.013774792	0.540865642	-1.70133196	4.636314662	6.337646622	8.517780032	3.404824404	-5.112955628	-4.430227905	-9.857111224
m	5.71	Ho03	CF08,Fa06	CF08	Fa06	5	5	0.14	A2	-2	2	-2	5715	5179	-536	0.4121	-1.1398	-1.5519	573	546	-27	1206	1489	283	112.4	140.5	28.1	102.8	157	-9.6	16.5	26.1	0.555324784	0.187174105	0.119148342	0.079949862	21.45561398	42.71416818	-0.368150679	-0.03919848	21.2585542	3.433425711	2.349894107	-1.083531604	6.016214779	3.987353674	-2.028861105	-9.783119757	1.081985382
m	5.71	Ho03	Fa01,Fa02	Fa01	Fa02	6	5	-0.28	B2	2	-2	2	6054	5623	-431	-1.4289	-0.883	0.5459	454	765	311	1109	1360	251	108.4	133.3	24.9	100.8	135.4	-7.6	2.1	9.7	0.509546638	0.498627098	0.115481715	0.10009276	22.66362024	20.07367036	-0.01091954	-0.015388955	-2.589949879	3.803412917	2.847607052	-0.955805865	6.055654279	8.654758052	2.599103773	-7.403792164	-8.470232391
m	5.71	Ho03	CF08,Fa01	CF08	Fa01	5	6	0.28	B2	2	-2	2	5715	6054	339	0.4121	-1.4289	-1.841	573	454	-119	1206	1109	-97	112.4	108.4	-4	102.8	100.8	-9.6	-7.6	2	0.555324784	0.509546638	0.119148342	0.115481715	21.45561398	22.66362024	-0.045778146	-0.003666627	1.208006262	3.433425711	3.803412917	0.369987206	6.016214779	6.055654279	0.0394395	-9.783119757	-7.403792164
m	5.71	Ho03	CF04,CF12	CF04	CF12	4	5	1.29	0	0	0	0	2823	6174	3351	0.1147	-1.2456	-1.3603	352	527	175	974	1201	227	124	105.4	-18.6	124.6	169.3	0.6	63.9	63.3	0.444678748	0.366576637	0.073011048	0.079346661	16.41883007	21.64531315	-0.078102111	0.006335613	5.226483074	-0.067559254	1.387334641	1.454893895	9.090734147	5.951176529	-3.139557618	-4.123045286	-6.869829181
m	5.71	Ho03	CF12,EX04	CF12	EX04	5	5	0	B2	2	-2	2	6174	5944	-230	-1.2456	0.1354	1.381	527	693	166	1201	1125	-76	105.4	127.8	22.4	169.3	114.9	63.9	-12.9	-76.8	0.366576637	0.441234424	0.079346661	0.109946253	21.64531315	24.91787744	0.074657787	0.030599592	3.272564295	1.387334641	1.302609569	-0.084725072	5.951176529	3.358522496	-2.592654033	-6.869829181	-7.399611163
m	5.71	Ho03	CF08,CF12	CF08	CF12	5	5	0.14	A1	-1	1	-1	5715	6174	459	0.4121	-1.2456	-1.6577	573	527	-46	1206	1201	-5	112.4	105.4	-7	102.8	169.3	-9.6	63.9	73.5	0.555324784	0.366576637	0.119148342	0.079346661	21.45561398	21.64531315	-0.188748147	-0.039801681	0.189699165	3.433425711	1.387334641	-2.04609107	6.016214779	5.951176529	-0.06503825	-9.783119757	-6.869829181
m	5.71	Ho03	CF02,CF10	CF02	CF10	5	4	-1	A1	-1	1	-1	5161	3533	-1628	1.0181	-0.3612	-1.3793	656	421	-235	1474	1058	-416	112.3	109.5	-2.8	189.7	115.4	77.4	5.9	-71.5	0.435772754	0.434461543	0.115835758	0.060767737	26.58168895	13.98690816	-0.001311211	-0.055068021	-12.59478079	3.101358549	0.639366419	-2.46199213	8.737714568	8.069663928	-0.66805064	-9.362339862	-4.098734637
m	5.71	Ho03	EX04,Fa06	EX04	Fa06	5	5	0	A3	-3	3	-3	5944	5179	-765	0.1354	-1.1398	-1.2752	693	546	-147	1125	1489	364	127.8	140.5	12.7	114.9	157	-12.9	16.5	29.4	0.441234424	0.187174105	0.109946253	0.079949862	24.91787744	42.71416818	-0.254060319	-0.029996391	17.79629074	1.302609569	2.349894107	1.047284538	3.358522496	3.987353674	0.628831178	-7.399611163	1.081985382
m	5.71	Ho03	CF01,CF07	CF01	CF07	6	5	-0.72	0	0	0	0	5677	6130	453	-1.2071	-0.4354	0.7717	603	515	-88	1288	1332	44	161.3	160.2	-1.1	192	157.3	30.7	-2.9	-33.6	0.406440405	0.43620072	0.067680598	0.110555662	16.65203488	25.34513515	0.029760315	0.042875064	8.69310027	0.545566101	4.426606308	3.881040207	6.380849677	6.825313439	0.444463762	-7.183554364	-9.384479526
m	5.71	Ho03	EX05,Fa03	EX05	Fa03	5	4	-0.71	B3	3	-3	3	6343	6405	62	-1.1324	-1.4974	-0.365	585	441	-144	1165	1482	317	139.5	78.88	-60.62	178.2	65.2	38.7	-13.68	-52.38	0.441747338	0.323114322	0.106297989	0.088076971	24.06307404	27.25876416	-0.118633016	-0.018221018	3.195690123	4.636314662	4.379734715	-0.256579947	3.404824404	2.62296962	-0.781854784	-9.857111224	-4.664930527
m	5.71	Ho03	CF05,Fa06	CF05	Fa06	5	5	0.43	0	0	0	0	4873	5179	306	-1.484	-1.1398	0.3442	438	546	108	1027	1489	462	116	140.5	24.5	191	157	75	16.5	-58.5	0.393344006	0.187174105	0.092523197	0.079949862	23.52220839	42.71416818	-0.206169901	-0.012573335	19.19195979	-1.70133196	2.349894107	4.051226067	8.517780032	3.987353674	-4.530426358	-4.430227905	1.081985382
m	5.71	Ho03	CF03,CF08	CF03	CF08	5	5	0.58	B1	1	-1	1	5796	5715	-81	-1.6114	0.4121	2.0235	720	573	-147	1383	1206	-177	129.5	112.4	-17.1	154.5	102.8	25	-9.6	-34.6	0.630307629	0.555324784	0.147499079	0.119148342	23.40112545	21.45561398	-0.074982845	-0.028350737	-1.945511471	3.275341838	3.433425711	0.158083873	6.494469319	6.016214779	-0.47825454	-9.738241311	-9.783119757
m	5.71	Ho03	EX04,Fa09	EX04	Fa09	5	5	-0.14	B2	2	-2	2	5944	5781	-163	0.1354	-0.8475	-0.9829	693	578	-115	1125	1439	314	127.8	109.8	-18	114.9	57.1	-12.9	-52.7	-39.8	0.441234424	0.307199614	0.109946253	0.085790426	24.91787744	27.92660605	-0.13403481	-0.024155827	3.008728613	1.302609569	3.746393452	2.443783883	3.358522496	6.471643836	3.11312134	-7.399611163	-8.968148442
m	5.71	Ho03	Fa06,Fa08	Fa06	Fa08	5	5	0	0	0	0	0	5179	5944	765	-1.1398	-0.8369	0.3029	546	649	103	1489	1320	-169	140.5	133.8	-6.7	157	227.3	16.5	93.5	77	0.187174105	0.364349979	0.079949862	0.077717325	42.71416818	21.33040469	0.177175874	-0.002232537	-21.38376349	2.349894107	3.490293466	1.140399359	3.987353674	7.21707515	3.229721476	1.081985382	-10.49284381
m	5.71	Ho03	EX03,Fa09	EX03	Fa09	5	5	0.29	B1	1	-1	1	5838	5781	-57	-0.6274	-0.8475	-0.2201	592	578	-14	1233	1439	206	148.1	109.8	-38.3	143.3	57.1	-4.8	-52.7	-47.9	0.388180669	0.307199614	0.104353547	0.085790426	26.88272635	27.92660605	-0.080981055	-0.018563121	1.043879701	1.74491368	3.746393452	2.001479772	8.56318209	6.471643836	-2.091538254	-8.535371704	-8.968148442
m	5.71	Ho03	CF07,Fa08	CF07	Fa08	5	5	0.29	0	0	0	0	6130	5944	-186	-0.4354	-0.8369	-0.4015	515	649	134	1332	1320	-12	160.2	133.8	-26.4	157.3	227.3	-2.9	93.5	96.4	0.43620072	0.364349979	0.110555662	0.077717325	25.34513515	21.33040469	-0.071850741	-0.032838337	-4.01473046	4.426606308	3.490293466	-0.936312842	6.825313439	7.21707515	0.391761711	-9.384479526	-10.49284381
m	5.71	Ho03	CF03,CF05	CF03	CF05	5	5	0.29	A1	-1	1	-1	5796	4873	-923	-1.6114	-1.484	0.1274	720	438	-282	1383	1027	-356	129.5	116	-13.5	154.5	191	25	75	50	0.630307629	0.393344006	0.147499079	0.092523197	23.40112545	23.52220839	-0.236963623	-0.054975882	0.121082942	3.275341838	-1.70133196	-4.976673798	6.494469319	8.517780032	2.023310713	-9.738241311	-4.430227905
m	5.71	Ho03	EX05,Fa06	EX05	Fa06	5	5	0.43	A1	-1	1	-1	6343	5179	-1164	-1.1324	-1.1398	-0.0074	585	546	-39	1165	1489	324	139.5	140.5	1	178.2	157	38.7	16.5	-22.2	0.441747338	0.187174105	0.106297989	0.079949862	24.06307404	42.71416818	-0.254573233	-0.026348127	18.65109414	4.636314662	2.349894107	-2.286420555	3.404824404	3.987353674	0.58252927	-9.857111224	1.081985382
m	5.71	Ho03	CF02,Fa02	CF02	Fa02	5	5	0.72	A1	-1	1	-1	5161	5623	462	1.0181	-0.883	-1.9011	656	765	109	1474	1360	-114	112.3	133.3	21	189.7	135.4	77.4	2.1	-75.3	0.435772754	0.498627098	0.115835758	0.10009276	26.58168895	20.07367036	0.062854344	-0.015742998	-6.508018586	3.101358549	2.847607052	-0.253751497	8.737714568	8.654758052	-0.082956516	-9.362339862	-8.470232391
m	5.71	Ho03	CF05,EX04	CF05	EX04	5	5	0.43	A1	-1	1	-1	4873	5944	1071	-1.484	0.1354	1.6194	438	693	255	1027	1125	98	116	127.8	11.8	191	114.9	75	-12.9	-87.9	0.393344006	0.441234424	0.092523197	0.109946253	23.52220839	24.91787744	0.047890418	0.017423056	1.395669046	-1.70133196	1.302609569	3.003941529	8.517780032	3.358522496	-5.159257536	-4.430227905	-7.399611163
m	5.71	Ho03	CF03,Fa08	CF03	Fa08	5	5	0.72	A1	-1	1	-1	5796	5944	148	-1.6114	-0.8369	0.7745	720	649	-71	1383	1320	-63	129.5	133.8	4.3	154.5	227.3	25	93.5	68.5	0.630307629	0.364349979	0.147499079	0.077717325	23.40112545	21.33040469	-0.26595765	-0.069781754	-2.070720765	3.275341838	3.490293466	0.214951628	6.494469319	7.21707515	0.722605831	-9.738241311	-10.49284381
m	5.71	Ho03	EX03,Fa06	EX03	Fa06	5	5	0.43	A1	-1	1	-1	5838	5179	-659	-0.6274	-1.1398	-0.5124	592	546	-46	1233	1489	256	148.1	140.5	-7.6	143.3	157	-4.8	16.5	21.3	0.388180669	0.187174105	0.104353547	0.079949862	26.88272635	42.71416818	-0.201006564	-0.024403685	15.83144183	1.74491368	2.349894107	0.604980427	8.56318209	3.987353674	-4.575828416	-8.535371704	1.081985382
m	5.71	Ho03	EX04,Fa03	EX04	Fa03	5	4	-1.14	B2	2	-2	2	5944	6405	461	0.1354	-1.4974	-1.6328	693	441	-252	1125	1482	357	127.8	78.88	-48.92	114.9	65.2	-12.9	-13.68	-0.78	0.441234424	0.323114322	0.109946253	0.088076971	24.91787744	27.25876416	-0.118120102	-0.021869282	2.340886719	1.302609569	4.379734715	3.077125146	3.358522496	2.62296962	-0.735552876	-7.399611163	-4.664930527
m	5.71	Ho03	Fa02,Fa06	Fa02	Fa06	5	5	0.14	0	0	0	0	5623	5179	-444	-0.883	-1.1398	-0.2568	765	546	-219	1360	1489	129	133.3	140.5	7.2	135.4	157	2.1	16.5	14.4	0.498627098	0.187174105	0.10009276	0.079949862	20.07367036	42.71416818	-0.311452993	-0.020142898	22.64049782	2.847607052	2.349894107	-0.497712945	8.654758052	3.987353674	-4.667404378	-8.470232391	1.081985382
m	5.71	Ho03	Fa03,Fa09	Fa03	Fa09	4	5	1	A2	-2	2	-2	6405	5781	-624	-1.4974	-0.8475	0.6499	441	578	137	1482	1439	-43	78.88	109.8	30.92	65.2	57.1	-13.68	-52.7	-39.02	0.323114322	0.307199614	0.088076971	0.085790426	27.25876416	27.92660605	-0.015914708	-0.002286545	0.667841894	4.379734715	3.746393452	-0.633341263	2.62296962	6.471643836	3.848674216	-4.664930527	-8.968148442
m	5.71	Ho03	CF08,Fa08	CF08	Fa08	5	5	0.14	A1	-1	1	-1	5715	5944	229	0.4121	-0.8369	-1.249	573	649	76	1206	1320	114	112.4	133.8	21.4	102.8	227.3	-9.6	93.5	103.1	0.555324784	0.364349979	0.119148342	0.077717325	21.45561398	21.33040469	-0.190974805	-0.041431017	-0.125209294	3.433425711	3.490293466	0.056867755	6.016214779	7.21707515	1.200860371	-9.783119757	-10.49284381
m	5.71	Ho03	CF05,CF10	CF05	CF10	5	4	-1.43	0	0	0	0	4873	3533	-1340	-1.484	-0.3612	1.1228	438	421	-17	1027	1058	31	116	109.5	-6.5	191	115.4	75	5.9	-69.1	0.393344006	0.434461543	0.092523197	0.060767737	23.52220839	13.98690816	0.041117537	-0.03175546	-9.535300237	-1.70133196	0.639366419	2.340698379	8.517780032	8.069663928	-0.448116104	-4.430227905	-4.098734637
m	5.71	Ho03	CF08,EX05	CF08	EX05	5	5	-0.29	0	0	0	0	5715	6343	628	0.4121	-1.1324	-1.5445	573	585	12	1206	1165	-41	112.4	139.5	27.1	102.8	178.2	-9.6	38.7	48.3	0.555324784	0.441747338	0.119148342	0.106297989	21.45561398	24.06307404	-0.113577446	-0.012850353	2.607460055	3.433425711	4.636314662	1.202888951	6.016214779	3.404824404	-2.611390375	-9.783119757	-9.857111224
m	5.71	Ho03	CF01,Fa01	CF01	Fa01	6	6	-0.29	B1	1	-1	1	5677	6054	377	-1.2071	-1.4289	-0.2218	603	454	-149	1288	1109	-179	161.3	108.4	-52.9	192	100.8	30.7	-7.6	-38.3	0.406440405	0.509546638	0.067680598	0.115481715	16.65203488	22.66362024	0.103106233	0.047801117	6.011585365	0.545566101	3.803412917	3.257846816	6.380849677	6.055654279	-0.325195398	-7.183554364	-7.403792164
m	5.71	Ho03	EX04,Fa02	EX04	Fa02	5	5	-0.14	A1	-1	1	-1	5944	5623	-321	0.1354	-0.883	-1.0184	693	765	72	1125	1360	235	127.8	133.3	5.5	114.9	135.4	-12.9	2.1	15	0.441234424	0.498627098	0.109946253	0.10009276	24.91787744	20.07367036	0.057392674	-0.009853493	-4.844207077	1.302609569	2.847607052	1.544997483	3.358522496	8.654758052	5.296235556	-7.399611163	-8.470232391
m	5.71	Ho03	CF10,Fa04	CF10	Fa04	4	4	0.86	B2	2	-2	2	3533	5234	1701	-0.3612	-0.4936	-0.1324	421	421	0	1058	916	-142	109.5	110.6	1.1	115.4	117.8	5.9	7.2	1.3	0.434461543	0.356749223	0.060767737	0.0932834	13.98690816	26.14817188	-0.07771232	0.032515663	12.16126372	0.639366419	1.841511376	1.202144957	8.069663928	6.461347382	-1.608316546	-4.098734637	-7.674902345
m	5.71	Ho03	CF08,EX04	CF08	EX04	5	5	0.14	B1	1	-1	1	5715	5944	229	0.4121	0.1354	-0.2767	573	693	120	1206	1125	-81	112.4	127.8	15.4	102.8	114.9	-9.6	-12.9	-3.3	0.555324784	0.441234424	0.119148342	0.109946253	21.45561398	24.91787744	-0.11409036	-0.009202089	3.462263459	3.433425711	1.302609569	-2.130816142	6.016214779	3.358522496	-2.657692283	-9.783119757	-7.399611163
m	5.71	Ho03	CF05,Fa01	CF05	Fa01	5	6	0.57	B2	2	-2	2	4873	6054	1181	-1.484	-1.4289	0.0551	438	454	16	1027	1109	82	116	108.4	-7.6	191	100.8	75	-7.6	-82.6	0.393344006	0.509546638	0.092523197	0.115481715	23.52220839	22.66362024	0.116202632	0.022958518	-0.858588151	-1.70133196	3.803412917	5.504744877	8.517780032	6.055654279	-2.462125753	-4.430227905	-7.403792164
m	5.71	Ho03	Fa02,Fa09	Fa02	Fa09	5	5	0	B3	3	-3	3	5623	5781	158	-0.883	-0.8475	0.0355	765	578	-187	1360	1439	79	133.3	109.8	-23.5	135.4	57.1	2.1	-52.7	-54.8	0.498627098	0.307199614	0.10009276	0.085790426	20.07367036	27.92660605	-0.191427484	-0.014302334	7.852935689	2.847607052	3.746393452	0.8987864	8.654758052	6.471643836	-2.183114216	-8.470232391	-8.968148442
m	5.71	Ho03	CF01,Fa04	CF01	Fa04	6	4	-1.43	B2	2	-2	2	5677	5234	-443	-1.2071	-0.4936	0.7135	603	421	-182	1288	916	-372	161.3	110.6	-50.7	192	117.8	30.7	7.2	-23.5	0.406440405	0.356749223	0.067680598	0.0932834	16.65203488	26.14817188	-0.049691182	0.025602802	9.496136999	0.545566101	1.841511376	1.295945275	6.380849677	6.461347382	0.080497705	-7.183554364	-7.674902345
m	5.71	Ho03	CF01,EX05	CF01	EX05	6	5	-0.86	0	0	0	0	5677	6343	666	-1.2071	-1.1324	0.0747	603	585	-18	1288	1165	-123	161.3	139.5	-21.8	192	178.2	30.7	38.7	8	0.406440405	0.441747338	0.067680598	0.106297989	16.65203488	24.06307404	0.035306933	0.038617391	7.411039159	0.545566101	4.636314662	4.090748561	6.380849677	3.404824404	-2.976025273	-7.183554364	-9.857111224
m	5.71	Ho03	EX03,Fa02	EX03	Fa02	5	5	0.29	A1	-1	1	-1	5838	5623	-215	-0.6274	-0.883	-0.2556	592	765	173	1233	1360	127	148.1	133.3	-14.8	143.3	135.4	-4.8	2.1	6.9	0.388180669	0.498627098	0.104353547	0.10009276	26.88272635	20.07367036	0.110446429	-0.004260787	-6.809055988	1.74491368	2.847607052	1.102693372	8.56318209	8.654758052	0.091575962	-8.535371704	-8.470232391
m	5.71	Ho03	Fa01,Fa06	Fa01	Fa06	6	5	-0.14	A2	-2	2	-2	6054	5179	-875	-1.4289	-1.1398	0.2891	454	546	92	1109	1489	380	108.4	140.5	32.1	100.8	157	-7.6	16.5	24.1	0.509546638	0.187174105	0.115481715	0.079949862	22.66362024	42.71416818	-0.322372533	-0.035531853	20.05054794	3.803412917	2.349894107	-1.45351881	6.055654279	3.987353674	-2.068300605	-7.403792164	1.081985382
m	5.71	Ho03	CF03,CF04	CF03	CF04	5	4	-0.57	0	0	0	0	5796	2823	-2973	-1.6114	0.1147	1.7261	720	352	-368	1383	974	-409	129.5	124	-5.5	154.5	124.6	25	0.6	-24.4	0.630307629	0.444678748	0.147499079	0.073011048	23.40112545	16.41883007	-0.185628881	-0.074488031	-6.982295381	3.275341838	-0.067559254	-3.342901092	6.494469319	9.090734147	2.596264828	-9.738241311	-4.123045286
m	5.71	Ho03	EX04,Fa01	EX04	Fa01	5	6	0.14	B2	2	-2	2	5944	6054	110	0.1354	-1.4289	-1.5643	693	454	-239	1125	1109	-16	127.8	108.4	-19.4	114.9	100.8	-12.9	-7.6	5.3	0.441234424	0.509546638	0.109946253	0.115481715	24.91787744	22.66362024	0.068312214	0.005535462	-2.254257198	1.302609569	3.803412917	2.500803348	3.358522496	6.055654279	2.697131783	-7.399611163	-7.403792164
m	5.71	Ho03	CF10,CF12	CF10	CF12	4	5	1.86	0	0	0	0	3533	6174	2641	-0.3612	-1.2456	-0.8844	421	527	106	1058	1201	143	109.5	105.4	-4.1	115.4	169.3	5.9	63.9	58	0.434461543	0.366576637	0.060767737	0.079346661	13.98690816	21.64531315	-0.067884906	0.018578924	7.658404989	0.639366419	1.387334641	0.747968222	8.069663928	5.951176529	-2.118487399	-4.098734637	-6.869829181
m	5.71	Ho03	CF02,CF08	CF02	CF08	5	5	0.72	B1	1	-1	1	5161	5715	554	1.0181	0.4121	-0.606	656	573	-83	1474	1206	-268	112.3	112.4	0.1	189.7	102.8	77.4	-9.6	-87	0.435772754	0.555324784	0.115835758	0.119148342	26.58168895	21.45561398	0.11955203	0.003312584	-5.126074969	3.101358549	3.433425711	0.332067162	8.737714568	6.016214779	-2.721499789	-9.362339862	-9.783119757
m	5.71	Ho03	CF02,CF03	CF02	CF03	5	5	0.14	A1	-1	1	-1	5161	5796	635	1.0181	-1.6114	-2.6295	656	720	64	1474	1383	-91	112.3	129.5	17.2	189.7	154.5	77.4	25	-52.4	0.435772754	0.630307629	0.115835758	0.147499079	26.58168895	23.40112545	0.194534875	0.031663321	-3.180563498	3.101358549	3.275341838	0.173983289	8.737714568	6.494469319	-2.243245249	-9.362339862	-9.738241311
m	5.71	Ho03	CF03,Fa06	CF03	Fa06	5	5	0.72	A2	-2	2	-2	5796	5179	-617	-1.6114	-1.1398	0.4716	720	546	-174	1383	1489	106	129.5	140.5	11	154.5	157	25	16.5	-8.5	0.630307629	0.187174105	0.147499079	0.079949862	23.40112545	42.71416818	-0.443133524	-0.067549217	19.31304273	3.275341838	2.349894107	-0.925447731	6.494469319	3.987353674	-2.507115645	-9.738241311	1.081985382
m	5.71	Ho03	CF02,CF07	CF02	CF07	5	5	0.57	A2	-2	2	-2	5161	6130	969	1.0181	-0.4354	-1.4535	656	515	-141	1474	1332	-142	112.3	160.2	47.9	189.7	157.3	77.4	-2.9	-80.3	0.435772754	0.43620072	0.115835758	0.110555662	26.58168895	25.34513515	0.000427966	-0.005280096	-1.236553803	3.101358549	4.426606308	1.325247759	8.737714568	6.825313439	-1.912401129	-9.362339862	-9.384479526
m	5.71	Ho03	CF12,Fa01	CF12	Fa01	5	6	0.14	B2	2	-2	2	6174	6054	-120	-1.2456	-1.4289	-0.1833	527	454	-73	1201	1109	-92	105.4	108.4	3	169.3	100.8	63.9	-7.6	-71.5	0.366576637	0.509546638	0.079346661	0.115481715	21.64531315	22.66362024	0.142970001	0.036135054	1.018307097	1.387334641	3.803412917	2.416078276	5.951176529	6.055654279	0.10447775	-6.869829181	-7.403792164
m	5.71	Ho03	Fa03,Fa04	Fa03	Fa04	4	4	0.14	A3	-3	3	-3	6405	5234	-1171	-1.4974	-0.4936	1.0038	441	421	-20	1482	916	-566	78.88	110.6	31.72	65.2	117.8	-13.68	7.2	20.88	0.323114322	0.356749223	0.088076971	0.0932834	27.25876416	26.14817188	0.033634901	0.005206429	-1.110592283	4.379734715	1.841511376	-2.538223339	2.62296962	6.461347382	3.838377762	-4.664930527	-7.674902345
m	5.71	Ho03	CF04,CF08	CF04	CF08	4	5	1.15	B1	1	-1	1	2823	5715	2892	0.1147	0.4121	0.2974	352	573	221	974	1206	232	124	112.4	-11.6	124.6	102.8	0.6	-9.6	-10.2	0.444678748	0.555324784	0.073011048	0.119148342	16.41883007	21.45561398	0.110646036	0.046137294	5.03678391	-0.067559254	3.433425711	3.500984965	9.090734147	6.016214779	-3.074519368	-4.123045286	-9.783119757
m	5.71	Ho03	EX05,Fa01	EX05	Fa01	5	6	0.57	B2	2	-2	2	6343	6054	-289	-1.1324	-1.4289	-0.2965	585	454	-131	1165	1109	-56	139.5	108.4	-31.1	178.2	100.8	38.7	-7.6	-46.3	0.441747338	0.509546638	0.106297989	0.115481715	24.06307404	22.66362024	0.0677993	0.009183726	-1.399453794	4.636314662	3.803412917	-0.832901745	3.404824404	6.055654279	2.650829875	-9.857111224	-7.403792164
m	5.71	Ho03	CF03,CF12	CF03	CF12	5	5	0.72	B1	1	-1	1	5796	6174	378	-1.6114	-1.2456	0.3658	720	527	-193	1383	1201	-182	129.5	105.4	-24.1	154.5	169.3	25	63.9	38.9	0.630307629	0.366576637	0.147499079	0.079346661	23.40112545	21.64531315	-0.263730992	-0.068152418	-1.755812306	3.275341838	1.387334641	-1.888007197	6.494469319	5.951176529	-0.54329279	-9.738241311	-6.869829181
m	5.71	Ho03	CF03,Fa01	CF03	Fa01	5	6	0.86	B1	1	-1	1	5796	6054	258	-1.6114	-1.4289	0.1825	720	454	-266	1383	1109	-274	129.5	108.4	-21.1	154.5	100.8	25	-7.6	-32.6	0.630307629	0.509546638	0.147499079	0.115481715	23.40112545	22.66362024	-0.120760991	-0.032017364	-0.737505209	3.275341838	3.803412917	0.528071079	6.494469319	6.055654279	-0.43881504	-9.738241311	-7.403792164
m	5.71	Ho03	CF01,EX04	CF01	EX04	6	5	-0.43	B2	2	-2	2	5677	5944	267	-1.2071	0.1354	1.3425	603	693	90	1288	1125	-163	161.3	127.8	-33.5	192	114.9	30.7	-12.9	-43.6	0.406440405	0.441234424	0.067680598	0.109946253	16.65203488	24.91787744	0.034794019	0.042265655	8.265842563	0.545566101	1.302609569	0.757043468	6.380849677	3.358522496	-3.022327181	-7.183554364	-7.399611163
m	5.71	Ho03	Fa02,Fa03	Fa02	Fa03	5	4	-1	B3	3	-3	3	5623	6405	782	-0.883	-1.4974	-0.6144	765	441	-324	1360	1482	122	133.3	78.88	-54.42	135.4	65.2	2.1	-13.68	-15.78	0.498627098	0.323114322	0.10009276	0.088076971	20.07367036	27.25876416	-0.175512776	-0.012015789	7.185093795	2.847607052	4.379734715	1.532127663	8.654758052	2.62296962	-6.031788432	-8.470232391	-4.664930527
m	5.71	Ho03	CF05,Fa08	CF05	Fa08	5	5	0.43	B1	1	-1	1	4873	5944	1071	-1.484	-0.8369	0.6471	438	649	211	1027	1320	293	116	133.8	17.8	191	227.3	75	93.5	18.5	0.393344006	0.364349979	0.092523197	0.077717325	23.52220839	21.33040469	-0.028994027	-0.014805872	-2.191803707	-1.70133196	3.490293466	5.191625426	8.517780032	7.21707515	-1.300704882	-4.430227905	-10.49284381
m	5.71	Ho03	CF10,Fa02	CF10	Fa02	4	5	1.72	0	0	0	0	3533	5623	2090	-0.3612	-0.883	-0.5218	421	765	344	1058	1360	302	109.5	133.3	23.8	115.4	135.4	5.9	2.1	-3.8	0.434461543	0.498627098	0.060767737	0.10009276	13.98690816	20.07367036	0.064165555	0.039325023	6.086762207	0.639366419	2.847607052	2.208240633	8.069663928	8.654758052	0.585094124	-4.098734637	-8.470232391
m	5.71	Ho03	CF07,CF12	CF07	CF12	5	5	0.29	B2	2	-2	2	6130	6174	44	-0.4354	-1.2456	-0.8102	515	527	12	1332	1201	-131	160.2	105.4	-54.8	157.3	169.3	-2.9	63.9	66.8	0.43620072	0.366576637	0.110555662	0.079346661	25.34513515	21.64531315	-0.069624083	-0.031209001	-3.699822002	4.426606308	1.387334641	-3.039271667	6.825313439	5.951176529	-0.87413691	-9.384479526	-6.869829181
m	5.71	Ho03	CF12,Fa04	CF12	Fa04	5	4	-1	A1	-1	1	-1	6174	5234	-940	-1.2456	-0.4936	0.752	527	421	-106	1201	916	-285	105.4	110.6	5.2	169.3	117.8	63.9	7.2	-56.7	0.366576637	0.356749223	0.079346661	0.0932834	21.64531315	26.14817188	-0.009827414	0.013936739	4.502858731	1.387334641	1.841511376	0.454176735	5.951176529	6.461347382	0.510170853	-6.869829181	-7.674902345
m	5.71	Ho03	CF01,CF03	CF01	CF03	6	5	-1.15	A1	-1	1	-1	5677	5796	119	-1.2071	-1.6114	-0.4043	603	720	117	1288	1383	95	161.3	129.5	-31.8	192	154.5	30.7	25	-5.7	0.406440405	0.630307629	0.067680598	0.147499079	16.65203488	23.40112545	0.223867224	0.079818481	6.749090574	0.545566101	3.275341838	2.729775737	6.380849677	6.494469319	0.113619642	-7.183554364	-9.738241311
m	5.71	Ho03	CF04,Fa04	CF04	Fa04	4	4	0.29	B1	1	-1	1	2823	5234	2411	0.1147	-0.4936	-0.6083	352	421	69	974	916	-58	124	110.6	-13.4	124.6	117.8	0.6	7.2	6.6	0.444678748	0.356749223	0.073011048	0.0932834	16.41883007	26.14817188	-0.087929525	0.020272352	9.729341805	-0.067559254	1.841511376	1.90907063	9.090734147	6.461347382	-2.629386765	-4.123045286	-7.674902345
m	5.71	Ho03	CF02,EX03	CF02	EX03	5	5	0.43	A1	-1	1	-1	5161	5838	677	1.0181	-0.6274	-1.6455	656	592	-64	1474	1233	-241	112.3	148.1	35.8	189.7	143.3	77.4	-4.8	-82.2	0.435772754	0.388180669	0.115835758	0.104353547	26.58168895	26.88272635	-0.047592085	-0.011482211	0.301037402	3.101358549	1.74491368	-1.356444869	8.737714568	8.56318209	-0.174532478	-9.362339862	-8.535371704
m	5.71	Ho03	CF01,EX03	CF01	EX03	6	5	-0.86	B1	1	-1	1	5677	5838	161	-1.2071	-0.6274	0.5797	603	592	-11	1288	1233	-55	161.3	148.1	-13.2	192	143.3	30.7	-4.8	-35.5	0.406440405	0.388180669	0.067680598	0.104353547	16.65203488	26.88272635	-0.018259736	0.036672949	10.23069147	0.545566101	1.74491368	1.199347579	6.380849677	8.56318209	2.182332413	-7.183554364	-8.535371704
m	5.71	Ho03	CF03,Ex05	CF03	Ex05	5	5	0.29	0	0	0	0	5796	6343	547	-1.6114	-1.1324	0.479	720	585	-135	1383	1165	-218	129.5	139.5	10	154.5	178.2	25	38.7	13.7	0.630307629	0.441747338	0.147499079	0.106297989	23.40112545	24.06307404	-0.188560291	-0.04120109	0.661948584	3.275341838	4.636314662	1.360972824	6.494469319	3.404824404	-3.089644915	-9.738241311	-9.857111224
m	5.71	Ho03	CF10,Fa09	CF10	Fa09	4	5	1.72	B2	2	-2	2	3533	5781	2248	-0.3612	-0.8475	-0.4863	421	578	157	1058	1439	381	109.5	109.8	0.3	115.4	57.1	5.9	-52.7	-58.6	0.434461543	0.307199614	0.060767737	0.085790426	13.98690816	27.92660605	-0.127261929	0.025022689	13.9396979	0.639366419	3.746393452	3.107027033	8.069663928	6.471643836	-1.598020092	-4.098734637	-8.968148442
m	5.71	Ho03	EX03,Fa03	EX03	Fa03	5	4	-0.71	B3	3	-3	3	5838	6405	567	-0.6274	-1.4974	-0.87	592	441	-151	1233	1482	249	148.1	78.88	-69.22	143.3	65.2	-4.8	-13.68	-8.88	0.388180669	0.323114322	0.104353547	0.088076971	26.88272635	27.25876416	-0.065066347	-0.016276576	0.376037807	1.74491368	4.379734715	2.634821035	8.56318209	2.62296962	-5.94021247	-8.535371704	-4.664930527
m	5.71	Ho03	CF01,CF05	CF01	CF05	6	5	-0.86	0	0	0	0	5677	4873	-804	-1.2071	-1.484	-0.2769	603	438	-165	1288	1027	-261	161.3	116	-45.3	192	191	30.7	75	44.3	0.406440405	0.393344006	0.067680598	0.092523197	16.65203488	23.52220839	-0.013096399	0.024842599	6.870173517	0.545566101	-1.70133196	-2.246898061	6.380849677	8.517780032	2.136930355	-7.183554364	-4.430227905
m	5.71	Ho03	EX03,EX05	EX03	EX05	5	5	0	0	0	0	0	5838	6343	505	-0.6274	-1.1324	-0.505	592	585	-7	1233	1165	-68	148.1	139.5	-8.6	143.3	178.2	-4.8	38.7	43.5	0.388180669	0.441747338	0.104353547	0.106297989	26.88272635	24.06307404	0.053566669	0.001944442	-2.819652315	1.74491368	4.636314662	2.891400982	8.56318209	3.404824404	-5.158357686	-8.535371704	-9.857111224
m	5.71	Ho03	CF07,Fa09	CF07	Fa09	5	5	0.15	B1	1	-1	1	6130	5781	-349	-0.4354	-0.8475	-0.4121	515	578	63	1332	1439	107	160.2	109.8	-50.4	157.3	57.1	-2.9	-52.7	-49.8	0.43620072	0.307199614	0.110555662	0.085790426	25.34513515	27.92660605	-0.129001106	-0.024765236	2.581470906	4.426606308	3.746393452	-0.680212856	6.825313439	6.471643836	-0.353669603	-9.384479526	-8.968148442
m	5.71	Ho03	EX05,Fa04	EX05	Fa04	5	4	-0.57	B1	1	-1	1	6343	5234	-1109	-1.1324	-0.4936	0.6388	585	421	-164	1165	916	-249	139.5	110.6	-28.9	178.2	117.8	38.7	7.2	-31.5	0.441747338	0.356749223	0.106297989	0.0932834	24.06307404	26.14817188	-0.084998115	-0.013014589	2.08509784	4.636314662	1.841511376	-2.794803286	3.404824404	6.461347382	3.056522978	-9.857111224	-7.674902345
m	5.71	Ho03	CF04,EX03	CF04	EX03	4	5	0.86	B1	1	-1	1	2823	5838	3015	0.1147	-0.6274	-0.7421	352	592	240	974	1233	259	124	148.1	24.1	124.6	143.3	0.6	-4.8	-5.4	0.444678748	0.388180669	0.073011048	0.104353547	16.41883007	26.88272635	-0.056498079	0.031342499	10.46389628	-0.067559254	1.74491368	1.812472934	9.090734147	8.56318209	-0.527552057	-4.123045286	-8.535371704
m	5.71	Ho03	CF01,CF10	CF01	CF10	6	4	-2.29	A2	-2	2	-2	5677	3533	-2144	-1.2071	-0.3612	0.8459	603	421	-182	1288	1058	-230	161.3	109.5	-51.8	192	115.4	30.7	5.9	-24.8	0.406440405	0.434461543	0.067680598	0.060767737	16.65203488	13.98690816	0.028021138	-0.006912861	-2.665126721	0.545566101	0.639366419	0.093800318	6.380849677	8.069663928	1.688814251	-7.183554364	-4.098734637
m	5.71	Ho03	CF04,Fa06	CF04	Fa06	4	5	1.29	0	0	0	0	2823	5179	2356	0.1147	-1.1398	-1.2545	352	546	194	974	1489	515	124	140.5	16.5	124.6	157	0.6	16.5	15.9	0.444678748	0.187174105	0.073011048	0.079949862	16.41883007	42.71416818	-0.257504643	0.006938814	26.29533811	-0.067559254	2.349894107	2.417453361	9.090734147	3.987353674	-5.103380473	-4.123045286	1.081985382
m	5.71	Ho03	EX03,Fa04	EX03	Fa04	5	4	-0.57	B2	2	-2	2	5838	5234	-604	-0.6274	-0.4936	0.1338	592	421	-171	1233	916	-317	148.1	110.6	-37.5	143.3	117.8	-4.8	7.2	12	0.388180669	0.356749223	0.104353547	0.0932834	26.88272635	26.14817188	-0.031431446	-0.011070147	-0.734554475	1.74491368	1.841511376	0.096597696	8.56318209	6.461347382	-2.101834708	-8.535371704	-7.674902345
m	5.71	Ho03	CF04,CF05	CF04	CF05	4	5	0.86	B1	1	-1	1	2823	4873	2050	0.1147	-1.484	-1.5987	352	438	86	974	1027	53	124	116	-8	124.6	191	0.6	75	74.4	0.444678748	0.393344006	0.073011048	0.092523197	16.41883007	23.52220839	-0.051334742	0.019512149	7.103378323	-0.067559254	-1.70133196	-1.633772706	9.090734147	8.517780032	-0.572954115	-4.123045286	-4.430227905
m	5.71	Ho03	CF08,CF10	CF08	CF10	5	4	-1.72	A1	-1	1	-1	5715	3533	-2182	0.4121	-0.3612	-0.7733	573	421	-152	1206	1058	-148	112.4	109.5	-2.9	102.8	115.4	-9.6	5.9	15.5	0.555324784	0.434461543	0.119148342	0.060767737	21.45561398	13.98690816	-0.120863241	-0.058380605	-7.468705824	3.433425711	0.639366419	-2.794059292	6.016214779	8.069663928	2.053449149	-9.783119757	-4.098734637
m	5.71	Ho03	CF05,Fa02	CF05	Fa02	5	5	0.29	B1	1	-1	1	4873	5623	750	-1.484	-0.883	0.601	438	765	327	1027	1360	333	116	133.3	17.3	191	135.4	75	2.1	-72.9	0.393344006	0.498627098	0.092523197	0.10009276	23.52220839	20.07367036	0.105283092	0.007569563	-3.44853803	-1.70133196	2.847607052	4.548939012	8.517780032	8.654758052	0.13697802	-4.430227905	-8.470232391
m	5.71	Ho03	Fa06,Fa09	Fa06	Fa09	5	5	-0.14	B3	3	-3	3	5179	5781	602	-1.1398	-0.8475	0.2923	546	578	32	1489	1439	-50	140.5	109.8	-30.7	157	57.1	16.5	-52.7	-69.2	0.187174105	0.307199614	0.079949862	0.085790426	42.71416818	27.92660605	0.120025509	0.005840564	-14.78756213	2.349894107	3.746393452	1.396499345	3.987353674	6.471643836	2.484290162	1.081985382	-8.968148442
m	5.71	Ho03	CF07,Fa04	CF07	Fa04	5	4	-0.71	B1	1	-1	1	6130	5234	-896	-0.4354	-0.4936	-0.0582	515	421	-94	1332	916	-416	160.2	110.6	-49.6	157.3	117.8	-2.9	7.2	10.1	0.43620072	0.356749223	0.110555662	0.0932834	25.34513515	26.14817188	-0.079451497	-0.017272262	0.803036729	4.426606308	1.841511376	-2.585094932	6.825313439	6.461347382	-0.363966057	-9.384479526	-7.674902345
m	5.71	Ho03	CF08,Fa03	CF08	Fa03	5	4	-1	B3	3	-3	3	5715	6405	690	0.4121	-1.4974	-1.9095	573	441	-132	1206	1482	276	112.4	78.88	-33.52	102.8	65.2	-9.6	-13.68	-4.08	0.555324784	0.323114322	0.119148342	0.088076971	21.45561398	27.25876416	-0.232210462	-0.031071371	5.803150178	3.433425711	4.379734715	0.946309004	6.016214779	2.62296962	-3.393245159	-9.783119757	-4.664930527
m	5.71	Ho03	CF05,Fa03	CF05	Fa03	5	4	-0.71	B3	3	-3	3	4873	6405	1532	-1.484	-1.4974	-0.0134	438	441	3	1027	1482	455	116	78.88	-37.12	191	65.2	75	-13.68	-88.68	0.393344006	0.323114322	0.092523197	0.088076971	23.52220839	27.25876416	-0.070229684	-0.004446226	3.736555765	-1.70133196	4.379734715	6.081066675	8.517780032	2.62296962	-5.894810412	-4.430227905	-4.664930527
m	5.71	Ho03	CF05,Fa04	CF05	Fa04	5	4	-0.57	B1	1	-1	1	4873	5234	361	-1.484	-0.4936	0.9904	438	421	-17	1027	916	-111	116	110.6	-5.4	191	117.8	75	7.2	-67.8	0.393344006	0.356749223	0.092523197	0.0932834	23.52220839	26.14817188	-0.036594783	0.000760203	2.625963482	-1.70133196	1.841511376	3.542843336	8.517780032	6.461347382	-2.05643265	-4.430227905	-7.674902345
m	5.71	Ho03	CF07,Fa06	CF07	Fa06	5	5	0.29	0	0	0	0	6130	5179	-951	-0.4354	-1.1398	-0.7044	515	546	31	1332	1489	157	160.2	140.5	-19.7	157.3	157	-2.9	16.5	19.4	0.43620072	0.187174105	0.110555662	0.079949862	25.34513515	42.71416818	-0.249026615	-0.0306058	17.36903303	4.426606308	2.349894107	-2.076712201	6.825313439	3.987353674	-2.837959765	-9.384479526	1.081985382
m	5.71	Ho03	CF02,CF05	CF02	CF05	5	5	0.43	B1	1	-1	1	5161	4873	-288	1.0181	-1.484	-2.5021	656	438	-218	1474	1027	-447	112.3	116	3.7	189.7	191	77.4	75	-2.4	0.435772754	0.393344006	0.115835758	0.092523197	26.58168895	23.52220839	-0.042428748	-0.023312561	-3.059480556	3.101358549	-1.70133196	-4.802690509	8.737714568	8.517780032	-0.219934536	-9.362339862	-4.430227905
m	5.71	Ho03	CF02,Fa01	CF02	Fa01	5	6	1	A2	-2	2	-2	5161	6054	893	1.0181	-1.4289	-2.447	656	454	-202	1474	1109	-365	112.3	108.4	-3.9	189.7	100.8	77.4	-7.6	-85	0.435772754	0.509546638	0.115835758	0.115481715	26.58168895	22.66362024	0.073773884	-0.000354043	-3.918068707	3.101358549	3.803412917	0.702054368	8.737714568	6.055654279	-2.682060289	-9.362339862	-7.403792164
m	5.71	Ho03	CF08,Fa04	CF08	Fa04	5	4	-0.86	B1	1	-1	1	5715	5234	-481	0.4121	-0.4936	-0.9057	573	421	-152	1206	916	-290	112.4	110.6	-1.8	102.8	117.8	-9.6	7.2	16.8	0.555324784	0.356749223	0.119148342	0.0932834	21.45561398	26.14817188	-0.198575561	-0.025864942	4.692557895	3.433425711	1.841511376	-1.591914335	6.016214779	6.461347382	0.445132603	-9.783119757	-7.674902345
m	5.71	Ho03	CF07,CF08	CF07	CF08	5	5	0.15	B1	1	-1	1	6130	5715	-415	-0.4354	0.4121	0.8475	515	573	58	1332	1206	-126	160.2	112.4	-47.8	157.3	102.8	-2.9	-9.6	-6.7	0.43620072	0.555324784	0.110555662	0.119148342	25.34513515	21.45561398	0.119124064	0.00859268	-3.889521166	4.426606308	3.433425711	-0.993180597	6.825313439	6.016214779	-0.80909866	-9.384479526	-9.783119757
m	5.71	Ho03	CF05,Fa09	CF05	Fa09	5	5	0.29	B2	2	-2	2	4873	5781	908	-1.484	-0.8475	0.6365	438	578	140	1027	1439	412	116	109.8	-6.2	191	57.1	75	-52.7	-127.7	0.393344006	0.307199614	0.092523197	0.085790426	23.52220839	27.92660605	-0.086144392	-0.006732771	4.404397659	-1.70133196	3.746393452	5.447725412	8.517780032	6.471643836	-2.046136196	-4.430227905	-8.968148442
m	5.71	Ho03	Fa08,Fa09	Fa08	Fa09	5	5	-0.14	B3	3	-3	3	5944	5781	-163	-0.8369	-0.8475	-0.0106	649	578	-71	1320	1439	119	133.8	109.8	-24	227.3	57.1	93.5	-52.7	-146.2	0.364349979	0.307199614	0.077717325	0.085790426	21.33040469	27.92660605	-0.057150365	0.008073101	6.596201366	3.490293466	3.746393452	0.256099986	7.21707515	6.471643836	-0.745431314	-10.49284381	-8.968148442
m	5.71	Ho03	CF12,Fa09	CF12	Fa09	5	5	-0.14	B3	3	-3	3	6174	5781	-393	-1.2456	-0.8475	0.3981	527	578	51	1201	1439	238	105.4	109.8	4.4	169.3	57.1	63.9	-52.7	-116.6	0.366576637	0.307199614	0.079346661	0.085790426	21.64531315	27.92660605	-0.059377023	0.006443765	6.281292907	1.387334641	3.746393452	2.359058811	5.951176529	6.471643836	0.520467307	-6.869829181	-8.968148442
m	5.71	Ho03	CF03,Fa03	CF03	Fa03	5	4	-0.42	B3	3	-3	3	5796	6405	609	-1.6114	-1.4974	0.114	720	441	-279	1383	1482	99	129.5	78.88	-50.62	154.5	65.2	25	-13.68	-38.68	0.630307629	0.323114322	0.147499079	0.088076971	23.40112545	27.25876416	-0.307193307	-0.059422108	3.857638707	3.275341838	4.379734715	1.104392877	6.494469319	2.62296962	-3.871499699	-9.738241311	-4.664930527
m	5.71	Ho03	CF12,Fa02	CF12	Fa02	5	5	-0.14	A1	-1	1	-1	6174	5623	-551	-1.2456	-0.883	0.3626	527	765	238	1201	1360	159	105.4	133.3	27.9	169.3	135.4	63.9	2.1	-61.8	0.366576637	0.498627098	0.079346661	0.10009276	21.64531315	20.07367036	0.132050461	0.020746099	-1.571642782	1.387334641	2.847607052	1.460272411	5.951176529	8.654758052	2.703581523	-6.869829181	-8.470232391
m	5.71	Ho03	CF02,EX04	CF02	EX04	5	5	0.86	B1	1	-1	1	5161	5944	783	1.0181	0.1354	-0.8827	656	693	37	1474	1125	-349	112.3	127.8	15.5	189.7	114.9	77.4	-12.9	-90.3	0.435772754	0.441234424	0.115835758	0.109946253	26.58168895	24.91787744	0.00546167	-0.005889505	-1.66381151	3.101358549	1.302609569	-1.79874898	8.737714568	3.358522496	-5.379192072	-9.362339862	-7.399611163
m	5.71	Ho03	Fa01,Fa04	Fa01	Fa04	6	4	-1.14	0	0	0	0	6054	5234	-820	-1.4289	-0.4936	0.9353	454	421	-33	1109	916	-193	108.4	110.6	2.2	100.8	117.8	-7.6	7.2	14.8	0.509546638	0.356749223	0.115481715	0.0932834	22.66362024	26.14817188	-0.152797415	-0.022198315	3.484551633	3.803412917	1.841511376	-1.961901541	6.055654279	6.461347382	0.405693103	-7.403792164	-7.674902345
m	5.71	Ho03	Fa03,Fa08	Fa03	Fa08	4	5	1.14	A3	-3	3	-3	6405	5944	-461	-1.4974	-0.8369	0.6605	441	649	208	1482	1320	-162	78.88	133.8	54.92	65.2	227.3	-13.68	93.5	107.18	0.323114322	0.364349979	0.088076971	0.077717325	27.25876416	21.33040469	0.041235657	-0.010359646	-5.928359472	4.379734715	3.490293466	-0.889441249	2.62296962	7.21707515	4.59410553	-4.664930527	-10.49284381
m	5.71	Ho03	CF02,Fa06	CF02	Fa06	5	5	0.86	A2	-2	2	-2	5161	5179	18	1.0181	-1.1398	-2.1579	656	546	-110	1474	1489	15	112.3	140.5	28.2	189.7	157	77.4	16.5	-60.9	0.435772754	0.187174105	0.115835758	0.079949862	26.58168895	42.71416818	-0.248598649	-0.035885896	16.13247923	3.101358549	2.349894107	-0.751464442	8.737714568	3.987353674	-4.750360894	-9.362339862	1.081985382
m	5.71	Ho03	Fa01,Fa08	Fa01	Fa08	6	5	-0.14	A2	-2	2	-2	6054	5944	-110	-1.4289	-0.8369	0.592	454	649	195	1109	1320	211	108.4	133.8	25.4	100.8	227.3	-7.6	93.5	101.1	0.509546638	0.364349979	0.115481715	0.077717325	22.66362024	21.33040469	-0.145196659	-0.03776439	-1.333215556	3.803412917	3.490293466	-0.313119451	6.055654279	7.21707515	1.161420871	-7.403792164	-10.49284381
m	5.71	Ho03	CF01,CF08	CF01	CF08	6	5	-0.57	B1	1	-1	1	5677	5715	38	-1.2071	0.4121	1.6192	603	573	-30	1288	1206	-82	161.3	112.4	-48.9	192	102.8	30.7	-9.6	-40.3	0.406440405	0.555324784	0.067680598	0.119148342	16.65203488	21.45561398	0.148884379	0.051467744	4.803579103	0.545566101	3.433425711	2.88785961	6.380849677	6.016214779	-0.364634898	-7.183554364	-9.783119757
m	5.71	Ho03	CF05,CF12	CF05	CF12	5	5	0.43	0	0	0	0	4873	6174	1301	-1.484	-1.2456	0.2384	438	527	89	1027	1201	174	116	105.4	-10.6	191	169.3	75	63.9	-11.1	0.393344006	0.366576637	0.092523197	0.079346661	23.52220839	21.64531315	-0.026767369	-0.013176536	-1.876895249	-1.70133196	1.387334641	3.088666601	8.517780032	5.951176529	-2.566603503	-4.430227905	-6.869829181
m	5.71	Ho03	CF07,Fa01	CF07	Fa01	5	6	0.43	B2	2	-2	2	6130	6054	-76	-0.4354	-1.4289	-0.9935	515	454	-61	1332	1109	-223	160.2	108.4	-51.8	157.3	100.8	-2.9	-7.6	-4.7	0.43620072	0.509546638	0.110555662	0.115481715	25.34513515	22.66362024	0.073345918	0.004926053	-2.681514904	4.426606308	3.803412917	-0.623193391	6.825313439	6.055654279	-0.76965916	-9.384479526	-7.403792164
m	5.71	Ho03	CF07,EX05	CF07	EX05	5	5	-0.14	0	0	0	0	6130	6343	213	-0.4354	-1.1324	-0.697	515	585	70	1332	1165	-167	160.2	139.5	-20.7	157.3	178.2	-2.9	38.7	41.6	0.43620072	0.441747338	0.110555662	0.106297989	25.34513515	24.06307404	0.005546618	-0.004257673	-1.282061111	4.426606308	4.636314662	0.209708354	6.825313439	3.404824404	-3.420489035	-9.384479526	-9.857111224
m	4.43	Ho04	CF05,EX04	CF05	EX04	5	5.43	0.43	B1	1	-1	1	4873	5944	1071	-1.484	0.1354	1.6194	438	693	255	1027	1125	98	116	127.8	11.8	191	114.9	75	-12.9	-87.9	0.393344006	0.441234424	0.092523197	0.109946253	23.52220839	24.91787744	0.047890418	0.017423056	1.395669046	-1.70133196	1.302609569	3.003941529	8.517780032	3.358522496	-5.159257536	-4.430227905	-7.399611163
m	4.43	Ho04	CF07,Fa06	CF07	Fa06	5.14	5.43	0.29	0	0	0	0	6130	5179	-951	-0.4354	-1.1398	-0.7044	515	546	31	1332	1489	157	160.2	140.5	-19.7	157.3	157	-2.9	16.5	19.4	0.43620072	0.187174105	0.110555662	0.079949862	25.34513515	42.71416818	-0.249026615	-0.0306058	17.36903303	4.426606308	2.349894107	-2.076712201	6.825313439	3.987353674	-2.837959765	-9.384479526	1.081985382
m	4.43	Ho04	CF10,Fa01	CF10	Fa01	3.57	5.57	2	0	0	0	0	3533	6054	2521	-0.3612	-1.4289	-1.0677	421	454	33	1058	1109	51	109.5	108.4	-1.1	115.4	100.8	5.9	-7.6	-13.5	0.434461543	0.509546638	0.060767737	0.115481715	13.98690816	22.66362024	0.075085095	0.054713978	8.676712086	0.639366419	3.803412917	3.164046498	8.069663928	6.055654279	-2.014009649	-4.098734637	-7.403792164
m	4.43	Ho04	Fa02,Fa04	Fa02	Fa04	5.29	4.43	-0.86	B2	2	-2	2	5623	5234	-389	-0.883	-0.4936	0.3894	765	421	-344	1360	916	-444	133.3	110.6	-22.7	135.4	117.8	2.1	7.2	5.1	0.498627098	0.356749223	0.10009276	0.0932834	20.07367036	26.14817188	-0.141877875	-0.00680936	6.074501513	2.847607052	1.841511376	-1.006095676	8.654758052	6.461347382	-2.19341067	-8.470232391	-7.674902345
m	4.43	Ho04	CF03,CF07	CF03	CF07	4.71	5.14	0.43	0	0	0	0	5796	6130	334	-1.6114	-0.4354	1.176	720	515	-205	1383	1332	-51	129.5	160.2	30.7	154.5	157.3	25	-2.9	-27.9	0.630307629	0.43620072	0.147499079	0.110555662	23.40112545	25.34513515	-0.194106909	-0.036943417	1.944009695	3.275341838	4.426606308	1.15126447	6.494469319	6.825313439	0.33084412	-9.738241311	-9.384479526
m	4.43	Ho04	Fa06,Fa08	Fa06	Fa08	5.43	5.43	0	0	0	0	0	5179	5944	765	-1.1398	-0.8369	0.3029	546	649	103	1489	1320	-169	140.5	133.8	-6.7	157	227.3	16.5	93.5	77	0.187174105	0.364349979	0.079949862	0.077717325	42.71416818	21.33040469	0.177175874	-0.002232537	-21.38376349	2.349894107	3.490293466	1.140399359	3.987353674	7.21707515	3.229721476	1.081985382	-10.49284381
m	4.43	Ho04	CF08,EX04	CF08	EX04	5.29	5.43	0.14	0	0	0	0	5715	5944	229	0.4121	0.1354	-0.2767	573	693	120	1206	1125	-81	112.4	127.8	15.4	102.8	114.9	-9.6	-12.9	-3.3	0.555324784	0.441234424	0.119148342	0.109946253	21.45561398	24.91787744	-0.11409036	-0.009202089	3.462263459	3.433425711	1.302609569	-2.130816142	6.016214779	3.358522496	-2.657692283	-9.783119757	-7.399611163
m	4.43	Ho04	CF10,EX03	CF10	EX03	3.57	5	1.43	B1	1	-1	1	3533	5838	2305	-0.3612	-0.6274	-0.2662	421	592	171	1058	1233	175	109.5	148.1	38.6	115.4	143.3	5.9	-4.8	-10.7	0.434461543	0.388180669	0.060767737	0.104353547	13.98690816	26.88272635	-0.046280874	0.04358581	12.89581819	0.639366419	1.74491368	1.105547261	8.069663928	8.56318209	0.493518162	-4.098734637	-8.535371704
m	4.43	Ho04	CF10,Fa06	CF10	Fa06	3.57	5.43	1.86	0	0	0	0	3533	5179	1646	-0.3612	-1.1398	-0.7786	421	546	125	1058	1489	431	109.5	140.5	31	115.4	157	5.9	16.5	10.6	0.434461543	0.187174105	0.060767737	0.079949862	13.98690816	42.71416818	-0.247287438	0.019182125	28.72726002	0.639366419	2.349894107	1.710527688	8.069663928	3.987353674	-4.082310254	-4.098734637	1.081985382
m	4.43	Ho04	CF02,CF04	CF02	CF04	4.57	4.14	-0.43	0	0	0	0	5161	2823	-2338	1.0181	0.1147	-0.9034	656	352	-304	1474	974	-500	112.3	124	11.7	189.7	124.6	77.4	0.6	-76.8	0.435772754	0.444678748	0.115835758	0.073011048	26.58168895	16.41883007	0.008905994	-0.04282471	-10.16285888	3.101358549	-0.067559254	-3.168917803	8.737714568	9.090734147	0.353019579	-9.362339862	-4.123045286
m	4.43	Ho04	EX03,Fa09	EX03	Fa09	5	5.29	0.29	0	0	0	0	5838	5781	-57	-0.6274	-0.8475	-0.2201	592	578	-14	1233	1439	206	148.1	109.8	-38.3	143.3	57.1	-4.8	-52.7	-47.9	0.388180669	0.307199614	0.104353547	0.085790426	26.88272635	27.92660605	-0.080981055	-0.018563121	1.043879701	1.74491368	3.746393452	2.001479772	8.56318209	6.471643836	-2.091538254	-8.535371704	-8.968148442
m	4.43	Ho04	CF07,EX04	CF07	EX04	5.14	5.43	0.29	B2	2	-2	2	6130	5944	-186	-0.4354	0.1354	0.5708	515	693	178	1332	1125	-207	160.2	127.8	-32.4	157.3	114.9	-2.9	-12.9	-10	0.43620072	0.441234424	0.110555662	0.109946253	25.34513515	24.91787744	0.005033704	-0.000609409	-0.427257707	4.426606308	1.302609569	-3.123996739	6.825313439	3.358522496	-3.466790943	-9.384479526	-7.399611163
m	4.43	Ho04	CF02,CF08	CF02	CF08	4.57	5.29	0.72	0	0	0	0	5161	5715	554	1.0181	0.4121	-0.606	656	573	-83	1474	1206	-268	112.3	112.4	0.1	189.7	102.8	77.4	-9.6	-87	0.435772754	0.555324784	0.115835758	0.119148342	26.58168895	21.45561398	0.11955203	0.003312584	-5.126074969	3.101358549	3.433425711	0.332067162	8.737714568	6.016214779	-2.721499789	-9.362339862	-9.783119757
m	4.43	Ho04	CF01,CF03	CF01	CF03	5.86	4.71	-1.15	0	0	0	0	5677	5796	119	-1.2071	-1.6114	-0.4043	603	720	117	1288	1383	95	161.3	129.5	-31.8	192	154.5	30.7	25	-5.7	0.406440405	0.630307629	0.067680598	0.147499079	16.65203488	23.40112545	0.223867224	0.079818481	6.749090574	0.545566101	3.275341838	2.729775737	6.380849677	6.494469319	0.113619642	-7.183554364	-9.738241311
m	4.43	Ho04	CF12,Fa09	CF12	Fa09	5.43	5.29	-0.14	0	0	0	0	6174	5781	-393	-1.2456	-0.8475	0.3981	527	578	51	1201	1439	238	105.4	109.8	4.4	169.3	57.1	63.9	-52.7	-116.6	0.366576637	0.307199614	0.079346661	0.085790426	21.64531315	27.92660605	-0.059377023	0.006443765	6.281292907	1.387334641	3.746393452	2.359058811	5.951176529	6.471643836	0.520467307	-6.869829181	-8.968148442
m	4.43	Ho04	EX04,Fa08	EX04	Fa08	5.43	5.43	0	0	0	0	0	5944	5944	0	0.1354	-0.8369	-0.9723	693	649	-44	1125	1320	195	127.8	133.8	6	114.9	227.3	-12.9	93.5	106.4	0.441234424	0.364349979	0.109946253	0.077717325	24.91787744	21.33040469	-0.076884445	-0.032228928	-3.587472753	1.302609569	3.490293466	2.187683897	3.358522496	7.21707515	3.858552654	-7.399611163	-10.49284381
m	4.43	Ho04	CF07,EX05	CF07	EX05	5.14	5	-0.14	B1	1	-1	1	6130	6343	213	-0.4354	-1.1324	-0.697	515	585	70	1332	1165	-167	160.2	139.5	-20.7	157.3	178.2	-2.9	38.7	41.6	0.43620072	0.441747338	0.110555662	0.106297989	25.34513515	24.06307404	0.005546618	-0.004257673	-1.282061111	4.426606308	4.636314662	0.209708354	6.825313439	3.404824404	-3.420489035	-9.384479526	-9.857111224
m	4.43	Ho04	EX03,Fa06	EX03	Fa06	5	5.43	0.43	0	0	0	0	5838	5179	-659	-0.6274	-1.1398	-0.5124	592	546	-46	1233	1489	256	148.1	140.5	-7.6	143.3	157	-4.8	16.5	21.3	0.388180669	0.187174105	0.104353547	0.079949862	26.88272635	42.71416818	-0.201006564	-0.024403685	15.83144183	1.74491368	2.349894107	0.604980427	8.56318209	3.987353674	-4.575828416	-8.535371704	1.081985382
m	4.43	Ho04	CF08,Fa09	CF08	Fa09	5.29	5.29	0	0	0	0	0	5715	5781	66	0.4121	-0.8475	-1.2596	573	578	5	1206	1439	233	112.4	109.8	-2.6	102.8	57.1	-9.6	-52.7	-43.1	0.555324784	0.307199614	0.119148342	0.085790426	21.45561398	27.92660605	-0.24812517	-0.033357916	6.470992072	3.433425711	3.746393452	0.312967741	6.016214779	6.471643836	0.455429057	-9.783119757	-8.968148442
m	4.43	Ho04	CF04,Fa06	CF04	Fa06	4.14	5.43	1.29	0	0	0	0	2823	5179	2356	0.1147	-1.1398	-1.2545	352	546	194	974	1489	515	124	140.5	16.5	124.6	157	0.6	16.5	15.9	0.444678748	0.187174105	0.073011048	0.079949862	16.41883007	42.71416818	-0.257504643	0.006938814	26.29533811	-0.067559254	2.349894107	2.417453361	9.090734147	3.987353674	-5.103380473	-4.123045286	1.081985382
m	4.43	Ho04	CF04,CF08	CF04	CF08	4.14	5.29	1.15	B1	1	-1	1	2823	5715	2892	0.1147	0.4121	0.2974	352	573	221	974	1206	232	124	112.4	-11.6	124.6	102.8	0.6	-9.6	-10.2	0.444678748	0.555324784	0.073011048	0.119148342	16.41883007	21.45561398	0.110646036	0.046137294	5.03678391	-0.067559254	3.433425711	3.500984965	9.090734147	6.016214779	-3.074519368	-4.123045286	-9.783119757
m	4.43	Ho04	EX05,Fa06	EX05	Fa06	5	5.43	0.43	0	0	0	0	6343	5179	-1164	-1.1324	-1.1398	-0.0074	585	546	-39	1165	1489	324	139.5	140.5	1	178.2	157	38.7	16.5	-22.2	0.441747338	0.187174105	0.106297989	0.079949862	24.06307404	42.71416818	-0.254573233	-0.026348127	18.65109414	4.636314662	2.349894107	-2.286420555	3.404824404	3.987353674	0.58252927	-9.857111224	1.081985382
m	4.43	Ho04	CF08,Fa06	CF08	Fa06	5.29	5.43	0.14	0	0	0	0	5715	5179	-536	0.4121	-1.1398	-1.5519	573	546	-27	1206	1489	283	112.4	140.5	28.1	102.8	157	-9.6	16.5	26.1	0.555324784	0.187174105	0.119148342	0.079949862	21.45561398	42.71416818	-0.368150679	-0.03919848	21.2585542	3.433425711	2.349894107	-1.083531604	6.016214779	3.987353674	-2.028861105	-9.783119757	1.081985382
m	4.43	Ho04	EX03,EX04	EX03	EX04	5	5.43	0.43	B1	1	-1	1	5838	5944	106	-0.6274	0.1354	0.7628	592	693	101	1233	1125	-108	148.1	127.8	-20.3	143.3	114.9	-4.8	-12.9	-8.1	0.388180669	0.441234424	0.104353547	0.109946253	26.88272635	24.91787744	0.053053755	0.005592706	-1.964848911	1.74491368	1.302609569	-0.442304111	8.56318209	3.358522496	-5.204659594	-8.535371704	-7.399611163
m	4.43	Ho04	EX04,Fa03	EX04	Fa03	5.43	4.29	-1.14	B2	2	-2	2	5944	6405	461	0.1354	-1.4974	-1.6328	693	441	-252	1125	1482	357	127.8	78.88	-48.92	114.9	65.2	-12.9	-13.68	-0.78	0.441234424	0.323114322	0.109946253	0.088076971	24.91787744	27.25876416	-0.118120102	-0.021869282	2.340886719	1.302609569	4.379734715	3.077125146	3.358522496	2.62296962	-0.735552876	-7.399611163	-4.664930527
m	4.43	Ho04	EX05,Fa03	EX05	Fa03	5	4.29	-0.71	B2	2	-2	2	6343	6405	62	-1.1324	-1.4974	-0.365	585	441	-144	1165	1482	317	139.5	78.88	-60.62	178.2	65.2	38.7	-13.68	-52.38	0.441747338	0.323114322	0.106297989	0.088076971	24.06307404	27.25876416	-0.118633016	-0.018221018	3.195690123	4.636314662	4.379734715	-0.256579947	3.404824404	2.62296962	-0.781854784	-9.857111224	-4.664930527
m	4.43	Ho04	CF10,Fa02	CF10	Fa02	3.57	5.29	1.72	0	0	0	0	3533	5623	2090	-0.3612	-0.883	-0.5218	421	765	344	1058	1360	302	109.5	133.3	23.8	115.4	135.4	5.9	2.1	-3.8	0.434461543	0.498627098	0.060767737	0.10009276	13.98690816	20.07367036	0.064165555	0.039325023	6.086762207	0.639366419	2.847607052	2.208240633	8.069663928	8.654758052	0.585094124	-4.098734637	-8.470232391
m	4.43	Ho04	CF01,EX05	CF01	EX05	5.86	5	-0.86	0	0	0	0	5677	6343	666	-1.2071	-1.1324	0.0747	603	585	-18	1288	1165	-123	161.3	139.5	-21.8	192	178.2	30.7	38.7	8	0.406440405	0.441747338	0.067680598	0.106297989	16.65203488	24.06307404	0.035306933	0.038617391	7.411039159	0.545566101	4.636314662	4.090748561	6.380849677	3.404824404	-2.976025273	-7.183554364	-9.857111224
m	4.43	Ho04	CF01,CF05	CF01	CF05	5.86	5	-0.86	0	0	0	0	5677	4873	-804	-1.2071	-1.484	-0.2769	603	438	-165	1288	1027	-261	161.3	116	-45.3	192	191	30.7	75	44.3	0.406440405	0.393344006	0.067680598	0.092523197	16.65203488	23.52220839	-0.013096399	0.024842599	6.870173517	0.545566101	-1.70133196	-2.246898061	6.380849677	8.517780032	2.136930355	-7.183554364	-4.430227905
m	4.43	Ho04	CF12,EX03	CF12	EX03	5.43	5	-0.43	0	0	0	0	6174	5838	-336	-1.2456	-0.6274	0.6182	527	592	65	1201	1233	32	105.4	148.1	42.7	169.3	143.3	63.9	-4.8	-68.7	0.366576637	0.388180669	0.079346661	0.104353547	21.64531315	26.88272635	0.021604032	0.025006886	5.237413206	1.387334641	1.74491368	0.357579039	5.951176529	8.56318209	2.612005561	-6.869829181	-8.535371704
m	4.43	Ho04	CF08,Fa01	CF08	Fa01	5.29	5.57	0.28	0	0	0	0	5715	6054	339	0.4121	-1.4289	-1.841	573	454	-119	1206	1109	-97	112.4	108.4	-4	102.8	100.8	-9.6	-7.6	2	0.555324784	0.509546638	0.119148342	0.115481715	21.45561398	22.66362024	-0.045778146	-0.003666627	1.208006262	3.433425711	3.803412917	0.369987206	6.016214779	6.055654279	0.0394395	-9.783119757	-7.403792164
m	4.43	Ho04	CF07,CF12	CF07	CF12	5.14	5.43	0.29	B1	1	-1	1	6130	6174	44	-0.4354	-1.2456	-0.8102	515	527	12	1332	1201	-131	160.2	105.4	-54.8	157.3	169.3	-2.9	63.9	66.8	0.43620072	0.366576637	0.110555662	0.079346661	25.34513515	21.64531315	-0.069624083	-0.031209001	-3.699822002	4.426606308	1.387334641	-3.039271667	6.825313439	5.951176529	-0.87413691	-9.384479526	-6.869829181
m	4.43	Ho04	CF08,Fa04	CF08	Fa04	5.29	4.43	-0.86	0	0	0	0	5715	5234	-481	0.4121	-0.4936	-0.9057	573	421	-152	1206	916	-290	112.4	110.6	-1.8	102.8	117.8	-9.6	7.2	16.8	0.555324784	0.356749223	0.119148342	0.0932834	21.45561398	26.14817188	-0.198575561	-0.025864942	4.692557895	3.433425711	1.841511376	-1.591914335	6.016214779	6.461347382	0.445132603	-9.783119757	-7.674902345
m	4.43	Ho04	EX05,Fa04	EX05	Fa04	5	4.43	-0.57	A1	-1	1	-1	6343	5234	-1109	-1.1324	-0.4936	0.6388	585	421	-164	1165	916	-249	139.5	110.6	-28.9	178.2	117.8	38.7	7.2	-31.5	0.441747338	0.356749223	0.106297989	0.0932834	24.06307404	26.14817188	-0.084998115	-0.013014589	2.08509784	4.636314662	1.841511376	-2.794803286	3.404824404	6.461347382	3.056522978	-9.857111224	-7.674902345
m	4.43	Ho04	CF10,Fa03	CF10	Fa03	3.57	4.29	0.72	0	0	0	0	3533	6405	2872	-0.3612	-1.4974	-1.1362	421	441	20	1058	1482	424	109.5	78.88	-30.62	115.4	65.2	5.9	-13.68	-19.58	0.434461543	0.323114322	0.060767737	0.088076971	13.98690816	27.25876416	-0.111347221	0.027309234	13.271856	0.639366419	4.379734715	3.740368296	8.069663928	2.62296962	-5.446694308	-4.098734637	-4.664930527
m	4.43	Ho04	CF03,Fa08	CF03	Fa08	4.71	5.43	0.72	0	0	0	0	5796	5944	148	-1.6114	-0.8369	0.7745	720	649	-71	1383	1320	-63	129.5	133.8	4.3	154.5	227.3	25	93.5	68.5	0.630307629	0.364349979	0.147499079	0.077717325	23.40112545	21.33040469	-0.26595765	-0.069781754	-2.070720765	3.275341838	3.490293466	0.214951628	6.494469319	7.21707515	0.722605831	-9.738241311	-10.49284381
m	4.43	Ho04	CF03,Fa02	CF03	Fa02	4.71	5.29	0.58	0	0	0	0	5796	5623	-173	-1.6114	-0.883	0.7284	720	765	45	1383	1360	-23	129.5	133.3	3.8	154.5	135.4	25	2.1	-22.9	0.630307629	0.498627098	0.147499079	0.10009276	23.40112545	20.07367036	-0.131680531	-0.047406319	-3.327455088	3.275341838	2.847607052	-0.427734786	6.494469319	8.654758052	2.160288733	-9.738241311	-8.470232391
m	4.43	Ho04	CF05,EX03	CF05	EX03	5	5	0	A1	-1	1	-1	4873	5838	965	-1.484	-0.6274	0.8566	438	592	154	1027	1233	206	116	148.1	32.1	191	143.3	75	-4.8	-79.8	0.393344006	0.388180669	0.092523197	0.104353547	23.52220839	26.88272635	-0.005163337	0.01183035	3.360517957	-1.70133196	1.74491368	3.44624564	8.517780032	8.56318209	0.045402058	-4.430227905	-8.535371704
m	4.43	Ho04	CF04,Fa08	CF04	Fa08	4.14	5.43	1.29	A1	-1	1	-1	2823	5944	3121	0.1147	-0.8369	-0.9516	352	649	297	974	1320	346	124	133.8	9.8	124.6	227.3	0.6	93.5	92.9	0.444678748	0.364349979	0.073011048	0.077717325	16.41883007	21.33040469	-0.080328769	0.004706277	4.911574616	-0.067559254	3.490293466	3.55785272	9.090734147	7.21707515	-1.873658997	-4.123045286	-10.49284381
m	4.43	Ho04	CF03,EX03	CF03	EX03	4.71	5	0.29	0	0	0	0	5796	5838	42	-1.6114	-0.6274	0.984	720	592	-128	1383	1233	-150	129.5	148.1	18.6	154.5	143.3	25	-4.8	-29.8	0.630307629	0.388180669	0.147499079	0.104353547	23.40112545	26.88272635	-0.24212696	-0.043145532	3.4816009	3.275341838	1.74491368	-1.530428158	6.494469319	8.56318209	2.068712771	-9.738241311	-8.535371704
m	4.43	Ho04	CF02,Fa02	CF02	Fa02	4.57	5.29	0.72	0	0	0	0	5161	5623	462	1.0181	-0.883	-1.9011	656	765	109	1474	1360	-114	112.3	133.3	21	189.7	135.4	77.4	2.1	-75.3	0.435772754	0.498627098	0.115835758	0.10009276	26.58168895	20.07367036	0.062854344	-0.015742998	-6.508018586	3.101358549	2.847607052	-0.253751497	8.737714568	8.654758052	-0.082956516	-9.362339862	-8.470232391
m	4.43	Ho04	CF05,Fa02	CF05	Fa02	5	5.29	0.29	0	0	0	0	4873	5623	750	-1.484	-0.883	0.601	438	765	327	1027	1360	333	116	133.3	17.3	191	135.4	75	2.1	-72.9	0.393344006	0.498627098	0.092523197	0.10009276	23.52220839	20.07367036	0.105283092	0.007569563	-3.44853803	-1.70133196	2.847607052	4.548939012	8.517780032	8.654758052	0.13697802	-4.430227905	-8.470232391
m	4.43	Ho04	CF02,Fa09	CF02	Fa09	4.57	5.29	0.72	B1	1	-1	1	5161	5781	620	1.0181	-0.8475	-1.8656	656	578	-78	1474	1439	-35	112.3	109.8	-2.5	189.7	57.1	77.4	-52.7	-130.1	0.435772754	0.307199614	0.115835758	0.085790426	26.58168895	27.92660605	-0.12857314	-0.030045332	1.344917103	3.101358549	3.746393452	0.645034903	8.737714568	6.471643836	-2.266070732	-9.362339862	-8.968148442
m	4.43	Ho04	CF02,EX05	CF02	EX05	4.57	5	0.43	0	0	0	0	5161	6343	1182	1.0181	-1.1324	-2.1505	656	585	-71	1474	1165	-309	112.3	139.5	27.2	189.7	178.2	77.4	38.7	-38.7	0.435772754	0.441747338	0.115835758	0.106297989	26.58168895	24.06307404	0.005974584	-0.009537769	-2.518614914	3.101358549	4.636314662	1.534956113	8.737714568	3.404824404	-5.332890164	-9.362339862	-9.857111224
m	4.43	Ho04	CF10,CF12	CF10	CF12	3.57	5.43	1.86	0	0	0	0	3533	6174	2641	-0.3612	-1.2456	-0.8844	421	527	106	1058	1201	143	109.5	105.4	-4.1	115.4	169.3	5.9	63.9	58	0.434461543	0.366576637	0.060767737	0.079346661	13.98690816	21.64531315	-0.067884906	0.018578924	7.658404989	0.639366419	1.387334641	0.747968222	8.069663928	5.951176529	-2.118487399	-4.098734637	-6.869829181
m	4.43	Ho04	EX04,Fa04	EX04	Fa04	5.43	4.43	-1	B2	2	-2	2	5944	5234	-710	0.1354	-0.4936	-0.629	693	421	-272	1125	916	-209	127.8	110.6	-17.2	114.9	117.8	-12.9	7.2	20.1	0.441234424	0.356749223	0.109946253	0.0932834	24.91787744	26.14817188	-0.084485201	-0.016662853	1.230294436	1.302609569	1.841511376	0.538901807	3.358522496	6.461347382	3.102824886	-7.399611163	-7.674902345
m	4.43	Ho04	Fa06,Fa09	Fa06	Fa09	5.43	5.29	-0.14	B1	1	-1	1	5179	5781	602	-1.1398	-0.8475	0.2923	546	578	32	1489	1439	-50	140.5	109.8	-30.7	157	57.1	16.5	-52.7	-69.2	0.187174105	0.307199614	0.079949862	0.085790426	42.71416818	27.92660605	0.120025509	0.005840564	-14.78756213	2.349894107	3.746393452	1.396499345	3.987353674	6.471643836	2.484290162	1.081985382	-8.968148442
m	4.43	Ho04	CF12,Fa06	CF12	Fa06	5.43	5.43	0	0	0	0	0	6174	5179	-995	-1.2456	-1.1398	0.1058	527	546	19	1201	1489	288	105.4	140.5	35.1	169.3	157	63.9	16.5	-47.4	0.366576637	0.187174105	0.079346661	0.079949862	21.64531315	42.71416818	-0.179402532	0.000603201	21.06885503	1.387334641	2.349894107	0.962559466	5.951176529	3.987353674	-1.963822855	-6.869829181	1.081985382
m	4.43	Ho04	CF01,CF10	CF01	CF10	5.86	3.57	-2.29	0	0	0	0	5677	3533	-2144	-1.2071	-0.3612	0.8459	603	421	-182	1288	1058	-230	161.3	109.5	-51.8	192	115.4	30.7	5.9	-24.8	0.406440405	0.434461543	0.067680598	0.060767737	16.65203488	13.98690816	0.028021138	-0.006912861	-2.665126721	0.545566101	0.639366419	0.093800318	6.380849677	8.069663928	1.688814251	-7.183554364	-4.098734637
m	4.43	Ho04	CF05,CF07	CF05	CF07	5	5.14	0.14	A1	-1	1	-1	4873	6130	1257	-1.484	-0.4354	1.0486	438	515	77	1027	1332	305	116	160.2	44.2	191	157.3	75	-2.9	-77.9	0.393344006	0.43620072	0.092523197	0.110555662	23.52220839	25.34513515	0.042856714	0.018032465	1.822926753	-1.70133196	4.426606308	6.127938268	8.517780032	6.825313439	-1.692466593	-4.430227905	-9.384479526
m	4.43	Ho04	CF04,Fa04	CF04	Fa04	4.14	4.43	0.29	A1	-1	1	-1	2823	5234	2411	0.1147	-0.4936	-0.6083	352	421	69	974	916	-58	124	110.6	-13.4	124.6	117.8	0.6	7.2	6.6	0.444678748	0.356749223	0.073011048	0.0932834	16.41883007	26.14817188	-0.087929525	0.020272352	9.729341805	-0.067559254	1.841511376	1.90907063	9.090734147	6.461347382	-2.629386765	-4.123045286	-7.674902345
m	4.43	Ho04	CF07,Fa03	CF07	Fa03	5.14	4.29	-0.85	B1	1	-1	1	6130	6405	275	-0.4354	-1.4974	-1.062	515	441	-74	1332	1482	150	160.2	78.88	-81.32	157.3	65.2	-2.9	-13.68	-10.78	0.43620072	0.323114322	0.110555662	0.088076971	25.34513515	27.25876416	-0.113086398	-0.022478691	1.913629012	4.426606308	4.379734715	-0.046871593	6.825313439	2.62296962	-4.202343819	-9.384479526	-4.664930527
m	4.43	Ho04	CF10,Fa08	CF10	Fa08	3.57	5.43	1.86	0	0	0	0	3533	5944	2411	-0.3612	-0.8369	-0.4757	421	649	228	1058	1320	262	109.5	133.8	24.3	115.4	227.3	5.9	93.5	87.6	0.434461543	0.364349979	0.060767737	0.077717325	13.98690816	21.33040469	-0.070111564	0.016949588	7.34349653	0.639366419	3.490293466	2.850927047	8.069663928	7.21707515	-0.852588778	-4.098734637	-10.49284381
m	4.43	Ho04	CF04,EX05	CF04	EX05	4.14	5	0.86	A1	-1	1	-1	2823	6343	3520	0.1147	-1.1324	-1.2471	352	585	233	974	1165	191	124	139.5	15.5	124.6	178.2	0.6	38.7	38.1	0.444678748	0.441747338	0.073011048	0.106297989	16.41883007	24.06307404	-0.00293141	0.033286941	7.644243965	-0.067559254	4.636314662	4.703873916	9.090734147	3.404824404	-5.685909743	-4.123045286	-9.857111224
m	4.43	Ho04	CF04,CF12	CF04	CF12	4.14	5.43	1.29	A1	-1	1	-1	2823	6174	3351	0.1147	-1.2456	-1.3603	352	527	175	974	1201	227	124	105.4	-18.6	124.6	169.3	0.6	63.9	63.3	0.444678748	0.366576637	0.073011048	0.079346661	16.41883007	21.64531315	-0.078102111	0.006335613	5.226483074	-0.067559254	1.387334641	1.454893895	9.090734147	5.951176529	-3.139557618	-4.123045286	-6.869829181
m	4.43	Ho04	CF12,EX05	CF12	EX05	5.43	5	-0.43	0	0	0	0	6174	6343	169	-1.2456	-1.1324	0.1132	527	585	58	1201	1165	-36	105.4	139.5	34.1	169.3	178.2	63.9	38.7	-25.2	0.366576637	0.441747338	0.079346661	0.106297989	21.64531315	24.06307404	0.075170701	0.026951328	2.417760891	1.387334641	4.636314662	3.248980021	5.951176529	3.404824404	-2.546352125	-6.869829181	-9.857111224
m	4.43	Ho04	CF08,EX05	CF08	EX05	5.29	5	-0.29	0	0	0	0	5715	6343	628	0.4121	-1.1324	-1.5445	573	585	12	1206	1165	-41	112.4	139.5	27.1	102.8	178.2	-9.6	38.7	48.3	0.555324784	0.441747338	0.119148342	0.106297989	21.45561398	24.06307404	-0.113577446	-0.012850353	2.607460055	3.433425711	4.636314662	1.202888951	6.016214779	3.404824404	-2.611390375	-9.783119757	-9.857111224
m	4.43	Ho04	EX03,EX05	EX03	EX05	5	5	0	0	0	0	0	5838	6343	505	-0.6274	-1.1324	-0.505	592	585	-7	1233	1165	-68	148.1	139.5	-8.6	143.3	178.2	-4.8	38.7	43.5	0.388180669	0.441747338	0.104353547	0.106297989	26.88272635	24.06307404	0.053566669	0.001944442	-2.819652315	1.74491368	4.636314662	2.891400982	8.56318209	3.404824404	-5.158357686	-8.535371704	-9.857111224
m	4.43	Ho04	CF01,EX03	CF01	EX03	5.86	5	-0.86	0	0	0	0	5677	5838	161	-1.2071	-0.6274	0.5797	603	592	-11	1288	1233	-55	161.3	148.1	-13.2	192	143.3	30.7	-4.8	-35.5	0.406440405	0.388180669	0.067680598	0.104353547	16.65203488	26.88272635	-0.018259736	0.036672949	10.23069147	0.545566101	1.74491368	1.199347579	6.380849677	8.56318209	2.182332413	-7.183554364	-8.535371704
m	4.43	Ho04	CF12,EX04	CF12	EX04	5.43	5.43	0	0	0	0	0	6174	5944	-230	-1.2456	0.1354	1.381	527	693	166	1201	1125	-76	105.4	127.8	22.4	169.3	114.9	63.9	-12.9	-76.8	0.366576637	0.441234424	0.079346661	0.109946253	21.64531315	24.91787744	0.074657787	0.030599592	3.272564295	1.387334641	1.302609569	-0.084725072	5.951176529	3.358522496	-2.592654033	-6.869829181	-7.399611163
m	4.43	Ho04	CF07,Fa09	CF07	Fa09	5.14	5.29	0.15	A1	-1	1	-1	6130	5781	-349	-0.4354	-0.8475	-0.4121	515	578	63	1332	1439	107	160.2	109.8	-50.4	157.3	57.1	-2.9	-52.7	-49.8	0.43620072	0.307199614	0.110555662	0.085790426	25.34513515	27.92660605	-0.129001106	-0.024765236	2.581470906	4.426606308	3.746393452	-0.680212856	6.825313439	6.471643836	-0.353669603	-9.384479526	-8.968148442
m	4.43	Ho04	CF01,CF04	CF01	CF04	5.86	4.14	-1.72	B1	1	-1	1	5677	2823	-2854	-1.2071	0.1147	1.3218	603	352	-251	1288	974	-314	161.3	124	-37.3	192	124.6	30.7	0.6	-30.1	0.406440405	0.444678748	0.067680598	0.073011048	16.65203488	16.41883007	0.038238343	0.00533045	-0.233204806	0.545566101	-0.067559254	-0.613125355	6.380849677	9.090734147	2.70988447	-7.183554364	-4.123045286
m	4.43	Ho04	CF04,EX03	CF04	EX03	4.14	5	0.86	A1	-1	1	-1	2823	5838	3015	0.1147	-0.6274	-0.7421	352	592	240	974	1233	259	124	148.1	24.1	124.6	143.3	0.6	-4.8	-5.4	0.444678748	0.388180669	0.073011048	0.104353547	16.41883007	26.88272635	-0.056498079	0.031342499	10.46389628	-0.067559254	1.74491368	1.812472934	9.090734147	8.56318209	-0.527552057	-4.123045286	-8.535371704
m	4.43	Ho04	EX05,Fa02	EX05	Fa02	5	5.29	0.29	0	0	0	0	6343	5623	-720	-1.1324	-0.883	0.2494	585	765	180	1165	1360	195	139.5	133.3	-6.2	178.2	135.4	38.7	2.1	-36.6	0.441747338	0.498627098	0.106297989	0.10009276	24.06307404	20.07367036	0.05687976	-0.006205229	-3.989403673	4.636314662	2.847607052	-1.78870761	3.404824404	8.654758052	5.249933648	-9.857111224	-8.470232391
m	4.43	Ho04	CF03,Fa09	CF03	Fa09	4.71	5.29	0.58	0	0	0	0	5796	5781	-15	-1.6114	-0.8475	0.7639	720	578	-142	1383	1439	56	129.5	109.8	-19.7	154.5	57.1	25	-52.7	-77.7	0.630307629	0.307199614	0.147499079	0.085790426	23.40112545	27.92660605	-0.323108015	-0.061708653	4.525480601	3.275341838	3.746393452	0.471051614	6.494469319	6.471643836	-0.022825483	-9.738241311	-8.968148442
m	4.43	Ho04	EX03,Fa03	EX03	Fa03	5	4.29	-0.71	B1	1	-1	1	5838	6405	567	-0.6274	-1.4974	-0.87	592	441	-151	1233	1482	249	148.1	78.88	-69.22	143.3	65.2	-4.8	-13.68	-8.88	0.388180669	0.323114322	0.104353547	0.088076971	26.88272635	27.25876416	-0.065066347	-0.016276576	0.376037807	1.74491368	4.379734715	2.634821035	8.56318209	2.62296962	-5.94021247	-8.535371704	-4.664930527
m	4.43	Ho04	CF01,CF07	CF01	CF07	5.86	5.14	-0.72	0	0	0	0	5677	6130	453	-1.2071	-0.4354	0.7717	603	515	-88	1288	1332	44	161.3	160.2	-1.1	192	157.3	30.7	-2.9	-33.6	0.406440405	0.43620072	0.067680598	0.110555662	16.65203488	25.34513515	0.029760315	0.042875064	8.69310027	0.545566101	4.426606308	3.881040207	6.380849677	6.825313439	0.444463762	-7.183554364	-9.384479526
m	4.43	Ho04	CF12,Fa01	CF12	Fa01	5.43	5.57	0.14	B1	1	-1	1	6174	6054	-120	-1.2456	-1.4289	-0.1833	527	454	-73	1201	1109	-92	105.4	108.4	3	169.3	100.8	63.9	-7.6	-71.5	0.366576637	0.509546638	0.079346661	0.115481715	21.64531315	22.66362024	0.142970001	0.036135054	1.018307097	1.387334641	3.803412917	2.416078276	5.951176529	6.055654279	0.10447775	-6.869829181	-7.403792164
m	4.43	Ho04	CF05,CF10	CF05	CF10	5	3.57	-1.43	0	0	0	0	4873	3533	-1340	-1.484	-0.3612	1.1228	438	421	-17	1027	1058	31	116	109.5	-6.5	191	115.4	75	5.9	-69.1	0.393344006	0.434461543	0.092523197	0.060767737	23.52220839	13.98690816	0.041117537	-0.03175546	-9.535300237	-1.70133196	0.639366419	2.340698379	8.517780032	8.069663928	-0.448116104	-4.430227905	-4.098734637
m	4.43	Ho04	CF12,Fa08	CF12	Fa08	5.43	5.43	0	0	0	0	0	6174	5944	-230	-1.2456	-0.8369	0.4087	527	649	122	1201	1320	119	105.4	133.8	28.4	169.3	227.3	63.9	93.5	29.6	0.366576637	0.364349979	0.079346661	0.077717325	21.64531315	21.33040469	-0.002226658	-0.001629336	-0.314908459	1.387334641	3.490293466	2.102958825	5.951176529	7.21707515	1.265898621	-6.869829181	-10.49284381
m	4.43	Ho04	CF03,CF10	CF03	CF10	4.71	3.57	-1.14	A1	-1	1	-1	5796	3533	-2263	-1.6114	-0.3612	1.2502	720	421	-299	1383	1058	-325	129.5	109.5	-20	154.5	115.4	25	5.9	-19.1	0.630307629	0.434461543	0.147499079	0.060767737	23.40112545	13.98690816	-0.195846086	-0.086731342	-9.414217295	3.275341838	0.639366419	-2.635975419	6.494469319	8.069663928	1.575194609	-9.738241311	-4.098734637
m	4.43	Ho04	CF04,CF05	CF04	CF05	4.14	5	0.86	0	0	0	0	2823	4873	2050	0.1147	-1.484	-1.5987	352	438	86	974	1027	53	124	116	-8	124.6	191	0.6	75	74.4	0.444678748	0.393344006	0.073011048	0.092523197	16.41883007	23.52220839	-0.051334742	0.019512149	7.103378323	-0.067559254	-1.70133196	-1.633772706	9.090734147	8.517780032	-0.572954115	-4.123045286	-4.430227905
m	4.43	Ho04	EX03,Fa01	EX03	Fa01	5	5.57	0.57	0	0	0	0	5838	6054	216	-0.6274	-1.4289	-0.8015	592	454	-138	1233	1109	-124	148.1	108.4	-39.7	143.3	100.8	-4.8	-7.6	-2.8	0.388180669	0.509546638	0.104353547	0.115481715	26.88272635	22.66362024	0.121365969	0.011128168	-4.219106109	1.74491368	3.803412917	2.058499237	8.56318209	6.055654279	-2.507527811	-8.535371704	-7.403792164
m	4.43	Ho04	EX03,Fa08	EX03	Fa08	5	5.43	0.43	0	0	0	0	5838	5944	106	-0.6274	-0.8369	-0.2095	592	649	57	1233	1320	87	148.1	133.8	-14.3	143.3	227.3	-4.8	93.5	98.3	0.388180669	0.364349979	0.104353547	0.077717325	26.88272635	21.33040469	-0.02383069	-0.026636222	-5.552321665	1.74491368	3.490293466	1.745379786	8.56318209	7.21707515	-1.34610694	-8.535371704	-10.49284381
m	4.43	Ho04	EX03,Fa04	EX03	Fa04	5	4.43	-0.57	B1	1	-1	1	5838	5234	-604	-0.6274	-0.4936	0.1338	592	421	-171	1233	916	-317	148.1	110.6	-37.5	143.3	117.8	-4.8	7.2	12	0.388180669	0.356749223	0.104353547	0.0932834	26.88272635	26.14817188	-0.031431446	-0.011070147	-0.734554475	1.74491368	1.841511376	0.096597696	8.56318209	6.461347382	-2.101834708	-8.535371704	-7.674902345
m	4.43	Ho04	Fa02,Fa09	Fa02	Fa09	5.29	5.29	0	0	0	0	0	5623	5781	158	-0.883	-0.8475	0.0355	765	578	-187	1360	1439	79	133.3	109.8	-23.5	135.4	57.1	2.1	-52.7	-54.8	0.498627098	0.307199614	0.10009276	0.085790426	20.07367036	27.92660605	-0.191427484	-0.014302334	7.852935689	2.847607052	3.746393452	0.8987864	8.654758052	6.471643836	-2.183114216	-8.470232391	-8.968148442
m	4.43	Ho04	Fa04,Fa06	Fa04	Fa06	4.43	5.43	1	0	0	0	0	5234	5179	-55	-0.4936	-1.1398	-0.6462	421	546	125	916	1489	573	110.6	140.5	29.9	117.8	157	7.2	16.5	9.3	0.356749223	0.187174105	0.0932834	0.079949862	26.14817188	42.71416818	-0.169575118	-0.013333538	16.5659963	1.841511376	2.349894107	0.508382731	6.461347382	3.987353674	-2.473993708	-7.674902345	1.081985382
m	4.43	Ho04	CF01,Fa04	CF01	Fa04	5.86	4.43	-1.43	B1	1	-1	1	5677	5234	-443	-1.2071	-0.4936	0.7135	603	421	-182	1288	916	-372	161.3	110.6	-50.7	192	117.8	30.7	7.2	-23.5	0.406440405	0.356749223	0.067680598	0.0932834	16.65203488	26.14817188	-0.049691182	0.025602802	9.496136999	0.545566101	1.841511376	1.295945275	6.380849677	6.461347382	0.080497705	-7.183554364	-7.674902345
m	4.43	Ho04	CF03,CF12	CF03	CF12	4.71	5.43	0.72	0	0	0	0	5796	6174	378	-1.6114	-1.2456	0.3658	720	527	-193	1383	1201	-182	129.5	105.4	-24.1	154.5	169.3	25	63.9	38.9	0.630307629	0.366576637	0.147499079	0.079346661	23.40112545	21.64531315	-0.263730992	-0.068152418	-1.755812306	3.275341838	1.387334641	-1.888007197	6.494469319	5.951176529	-0.54329279	-9.738241311	-6.869829181
m	4.43	Ho04	CF01,Fa08	CF01	Fa08	5.86	5.43	-0.43	0	0	0	0	5677	5944	267	-1.2071	-0.8369	0.3702	603	649	46	1288	1320	32	161.3	133.8	-27.5	192	227.3	30.7	93.5	62.8	0.406440405	0.364349979	0.067680598	0.077717325	16.65203488	21.33040469	-0.042090426	0.010036727	4.678369809	0.545566101	3.490293466	2.944727365	6.380849677	7.21707515	0.836225473	-7.183554364	-10.49284381
m	4.43	Ho04	CF02,Fa06	CF02	Fa06	4.57	5.43	0.86	0	0	0	0	5161	5179	18	1.0181	-1.1398	-2.1579	656	546	-110	1474	1489	15	112.3	140.5	28.2	189.7	157	77.4	16.5	-60.9	0.435772754	0.187174105	0.115835758	0.079949862	26.58168895	42.71416818	-0.248598649	-0.035885896	16.13247923	3.101358549	2.349894107	-0.751464442	8.737714568	3.987353674	-4.750360894	-9.362339862	1.081985382
m	4.43	Ho04	EX04,Fa01	EX04	Fa01	5.43	5.57	0.14	B2	2	-2	2	5944	6054	110	0.1354	-1.4289	-1.5643	693	454	-239	1125	1109	-16	127.8	108.4	-19.4	114.9	100.8	-12.9	-7.6	5.3	0.441234424	0.509546638	0.109946253	0.115481715	24.91787744	22.66362024	0.068312214	0.005535462	-2.254257198	1.302609569	3.803412917	2.500803348	3.358522496	6.055654279	2.697131783	-7.399611163	-7.403792164
m	4.43	Ho04	CF04,CF07	CF04	CF07	4.14	5.14	1	0	0	0	0	2823	6130	3307	0.1147	-0.4354	-0.5501	352	515	163	974	1332	358	124	160.2	36.2	124.6	157.3	0.6	-2.9	-3.5	0.444678748	0.43620072	0.073011048	0.110555662	16.41883007	25.34513515	-0.008478028	0.037544614	8.926305076	-0.067559254	4.426606308	4.494165562	9.090734147	6.825313439	-2.265420708	-4.123045286	-9.384479526
m	4.43	Ho04	CF04,EX04	CF04	EX04	4.14	5.43	1.29	B1	1	-1	1	2823	5944	3121	0.1147	0.1354	0.0207	352	693	341	974	1125	151	124	127.8	3.8	124.6	114.9	0.6	-12.9	-13.5	0.444678748	0.441234424	0.073011048	0.109946253	16.41883007	24.91787744	-0.003444324	0.036935205	8.499047369	-0.067559254	1.302609569	1.370168823	9.090734147	3.358522496	-5.732211651	-4.123045286	-7.399611163
m	4.43	Ho04	CF03,Fa03	CF03	Fa03	4.71	4.29	-0.42	B1	1	-1	1	5796	6405	609	-1.6114	-1.4974	0.114	720	441	-279	1383	1482	99	129.5	78.88	-50.62	154.5	65.2	25	-13.68	-38.68	0.630307629	0.323114322	0.147499079	0.088076971	23.40112545	27.25876416	-0.307193307	-0.059422108	3.857638707	3.275341838	4.379734715	1.104392877	6.494469319	2.62296962	-3.871499699	-9.738241311	-4.664930527
m	4.43	Ho04	CF12,Fa04	CF12	Fa04	5.43	4.43	-1	0	0	0	0	6174	5234	-940	-1.2456	-0.4936	0.752	527	421	-106	1201	916	-285	105.4	110.6	5.2	169.3	117.8	63.9	7.2	-56.7	0.366576637	0.356749223	0.079346661	0.0932834	21.64531315	26.14817188	-0.009827414	0.013936739	4.502858731	1.387334641	1.841511376	0.454176735	5.951176529	6.461347382	0.510170853	-6.869829181	-7.674902345
m	4.43	Ho04	CF05,Fa06	CF05	Fa06	5	5.43	0.43	0	0	0	0	4873	5179	306	-1.484	-1.1398	0.3442	438	546	108	1027	1489	462	116	140.5	24.5	191	157	75	16.5	-58.5	0.393344006	0.187174105	0.092523197	0.079949862	23.52220839	42.71416818	-0.206169901	-0.012573335	19.19195979	-1.70133196	2.349894107	4.051226067	8.517780032	3.987353674	-4.530426358	-4.430227905	1.081985382
m	4.43	Ho04	CF07,Fa08	CF07	Fa08	5.14	5.43	0.29	0	0	0	0	6130	5944	-186	-0.4354	-0.8369	-0.4015	515	649	134	1332	1320	-12	160.2	133.8	-26.4	157.3	227.3	-2.9	93.5	96.4	0.43620072	0.364349979	0.110555662	0.077717325	25.34513515	21.33040469	-0.071850741	-0.032838337	-4.01473046	4.426606308	3.490293466	-0.936312842	6.825313439	7.21707515	0.391761711	-9.384479526	-10.49284381
m	4.43	Ho04	CF07,CF08	CF07	CF08	5.14	5.29	0.15	B1	1	-1	1	6130	5715	-415	-0.4354	0.4121	0.8475	515	573	58	1332	1206	-126	160.2	112.4	-47.8	157.3	102.8	-2.9	-9.6	-6.7	0.43620072	0.555324784	0.110555662	0.119148342	25.34513515	21.45561398	0.119124064	0.00859268	-3.889521166	4.426606308	3.433425711	-0.993180597	6.825313439	6.016214779	-0.80909866	-9.384479526	-9.783119757
m	4.43	Ho04	CF05,Fa04	CF05	Fa04	5	4.43	-0.57	0	0	0	0	4873	5234	361	-1.484	-0.4936	0.9904	438	421	-17	1027	916	-111	116	110.6	-5.4	191	117.8	75	7.2	-67.8	0.393344006	0.356749223	0.092523197	0.0932834	23.52220839	26.14817188	-0.036594783	0.000760203	2.625963482	-1.70133196	1.841511376	3.542843336	8.517780032	6.461347382	-2.05643265	-4.430227905	-7.674902345
m	4.43	Ho04	Fa02,Fa08	Fa02	Fa08	5.29	5.43	0.14	0	0	0	0	5623	5944	321	-0.883	-0.8369	0.0461	765	649	-116	1360	1320	-40	133.3	133.8	0.5	135.4	227.3	2.1	93.5	91.4	0.498627098	0.364349979	0.10009276	0.077717325	20.07367036	21.33040469	-0.134277119	-0.022375435	1.256734323	2.847607052	3.490293466	0.642686414	8.654758052	7.21707515	-1.437682902	-8.470232391	-10.49284381
m	4.43	Ho04	CF03,Fa06	CF03	Fa06	4.71	5.43	0.72	0	0	0	0	5796	5179	-617	-1.6114	-1.1398	0.4716	720	546	-174	1383	1489	106	129.5	140.5	11	154.5	157	25	16.5	-8.5	0.630307629	0.187174105	0.147499079	0.079949862	23.40112545	42.71416818	-0.443133524	-0.067549217	19.31304273	3.275341838	2.349894107	-0.925447731	6.494469319	3.987353674	-2.507115645	-9.738241311	1.081985382
m	4.43	Ho04	EX05,Fa01	EX05	Fa01	5	5.57	0.57	B1	1	-1	1	6343	6054	-289	-1.1324	-1.4289	-0.2965	585	454	-131	1165	1109	-56	139.5	108.4	-31.1	178.2	100.8	38.7	-7.6	-46.3	0.441747338	0.509546638	0.106297989	0.115481715	24.06307404	22.66362024	0.0677993	0.009183726	-1.399453794	4.636314662	3.803412917	-0.832901745	3.404824404	6.055654279	2.650829875	-9.857111224	-7.403792164
m	4.43	Ho04	CF01,Fa01	CF01	Fa01	5.86	5.57	-0.29	B1	1	-1	1	5677	6054	377	-1.2071	-1.4289	-0.2218	603	454	-149	1288	1109	-179	161.3	108.4	-52.9	192	100.8	30.7	-7.6	-38.3	0.406440405	0.509546638	0.067680598	0.115481715	16.65203488	22.66362024	0.103106233	0.047801117	6.011585365	0.545566101	3.803412917	3.257846816	6.380849677	6.055654279	-0.325195398	-7.183554364	-7.403792164
m	4.43	Ho04	CF04,Fa01	CF04	Fa01	4.14	5.57	1.43	0	0	0	0	2823	6054	3231	0.1147	-1.4289	-1.5436	352	454	102	974	1109	135	124	108.4	-15.6	124.6	100.8	0.6	-7.6	-8.2	0.444678748	0.509546638	0.073011048	0.115481715	16.41883007	22.66362024	0.06486789	0.042470667	6.244790172	-0.067559254	3.803412917	3.870972171	9.090734147	6.055654279	-3.035079868	-4.123045286	-7.403792164
m	4.43	Ho04	CF05,Fa09	CF05	Fa09	5	5.29	0.29	0	0	0	0	4873	5781	908	-1.484	-0.8475	0.6365	438	578	140	1027	1439	412	116	109.8	-6.2	191	57.1	75	-52.7	-127.7	0.393344006	0.307199614	0.092523197	0.085790426	23.52220839	27.92660605	-0.086144392	-0.006732771	4.404397659	-1.70133196	3.746393452	5.447725412	8.517780032	6.471643836	-2.046136196	-4.430227905	-8.968148442
m	4.43	Ho04	Fa03,Fa04	Fa03	Fa04	4.29	4.43	0.14	A1	-1	1	-1	6405	5234	-1171	-1.4974	-0.4936	1.0038	441	421	-20	1482	916	-566	78.88	110.6	31.72	65.2	117.8	-13.68	7.2	20.88	0.323114322	0.356749223	0.088076971	0.0932834	27.25876416	26.14817188	0.033634901	0.005206429	-1.110592283	4.379734715	1.841511376	-2.538223339	2.62296962	6.461347382	3.838377762	-4.664930527	-7.674902345
m	4.43	Ho04	CF05,CF12	CF05	CF12	5	5.43	0.43	0	0	0	0	4873	6174	1301	-1.484	-1.2456	0.2384	438	527	89	1027	1201	174	116	105.4	-10.6	191	169.3	75	63.9	-11.1	0.393344006	0.366576637	0.092523197	0.079346661	23.52220839	21.64531315	-0.026767369	-0.013176536	-1.876895249	-1.70133196	1.387334641	3.088666601	8.517780032	5.951176529	-2.566603503	-4.430227905	-6.869829181
m	4.43	Ho04	CF02,Fa08	CF02	Fa08	4.57	5.43	0.86	0	0	0	0	5161	5944	783	1.0181	-0.8369	-1.855	656	649	-7	1474	1320	-154	112.3	133.8	21.5	189.7	227.3	77.4	93.5	16.1	0.435772754	0.364349979	0.115835758	0.077717325	26.58168895	21.33040469	-0.071422775	-0.038118433	-5.251284263	3.101358549	3.490293466	0.388934917	8.737714568	7.21707515	-1.520639418	-9.362339862	-10.49284381
m	4.43	Ho04	CF02,Fa04	CF02	Fa04	4.57	4.43	-0.14	B1	1	-1	1	5161	5234	73	1.0181	-0.4936	-1.5117	656	421	-235	1474	916	-558	112.3	110.6	-1.7	189.7	117.8	77.4	7.2	-70.2	0.435772754	0.356749223	0.115835758	0.0932834	26.58168895	26.14817188	-0.079023531	-0.022552358	-0.433517074	3.101358549	1.841511376	-1.259847173	8.737714568	6.461347382	-2.276367186	-9.362339862	-7.674902345
m	4.43	Ho04	CF04,Fa09	CF04	Fa09	4.14	5.29	1.15	0	0	0	0	2823	5781	2958	0.1147	-0.8475	-0.9622	352	578	226	974	1439	465	124	109.8	-14.2	124.6	57.1	0.6	-52.7	-53.3	0.444678748	0.307199614	0.073011048	0.085790426	16.41883007	27.92660605	-0.137479134	0.012779378	11.50777598	-0.067559254	3.746393452	3.813952706	9.090734147	6.471643836	-2.619090311	-4.123045286	-8.968148442
m	4.43	Ho04	CF08,CF12	CF08	CF12	5.29	5.43	0.14	0	0	0	0	5715	6174	459	0.4121	-1.2456	-1.6577	573	527	-46	1206	1201	-5	112.4	105.4	-7	102.8	169.3	-9.6	63.9	73.5	0.555324784	0.366576637	0.119148342	0.079346661	21.45561398	21.64531315	-0.188748147	-0.039801681	0.189699165	3.433425711	1.387334641	-2.04609107	6.016214779	5.951176529	-0.06503825	-9.783119757	-6.869829181
m	4.43	Ho04	CF03,Fa01	CF03	Fa01	4.71	5.57	0.86	0	0	0	0	5796	6054	258	-1.6114	-1.4289	0.1825	720	454	-266	1383	1109	-274	129.5	108.4	-21.1	154.5	100.8	25	-7.6	-32.6	0.630307629	0.509546638	0.147499079	0.115481715	23.40112545	22.66362024	-0.120760991	-0.032017364	-0.737505209	3.275341838	3.803412917	0.528071079	6.494469319	6.055654279	-0.43881504	-9.738241311	-7.403792164
m	4.43	Ho04	CF01,Fa06	CF01	Fa06	5.86	5.43	-0.43	0	0	0	0	5677	5179	-498	-1.2071	-1.1398	0.0673	603	546	-57	1288	1489	201	161.3	140.5	-20.8	192	157	30.7	16.5	-14.2	0.406440405	0.187174105	0.067680598	0.079949862	16.65203488	42.71416818	-0.2192663	0.012269264	26.0621333	0.545566101	2.349894107	1.804328006	6.380849677	3.987353674	-2.393496003	-7.183554364	1.081985382
m	4.43	Ho04	EX05,Fa09	EX05	Fa09	5	5.29	0.29	0	0	0	0	6343	5781	-562	-1.1324	-0.8475	0.2849	585	578	-7	1165	1439	274	139.5	109.8	-29.7	178.2	57.1	38.7	-52.7	-91.4	0.441747338	0.307199614	0.106297989	0.085790426	24.06307404	27.92660605	-0.134547724	-0.020507563	3.863532016	4.636314662	3.746393452	-0.88992121	3.404824404	6.471643836	3.066819432	-9.857111224	-8.968148442
m	4.43	Ho04	CF03,EX04	CF03	EX04	4.71	5.43	0.72	0	0	0	0	5796	5944	148	-1.6114	0.1354	1.7468	720	693	-27	1383	1125	-258	129.5	127.8	-1.7	154.5	114.9	25	-12.9	-37.9	0.630307629	0.441234424	0.147499079	0.109946253	23.40112545	24.91787744	-0.189073205	-0.037552826	1.516751988	3.275341838	1.302609569	-1.972732269	6.494469319	3.358522496	-3.135946823	-9.738241311	-7.399611163
m	4.43	Ho04	CF01,Fa02	CF01	Fa02	5.86	5.29	-0.57	0	0	0	0	5677	5623	-54	-1.2071	-0.883	0.3241	603	765	162	1288	1360	72	161.3	133.3	-28	192	135.4	30.7	2.1	-28.6	0.406440405	0.498627098	0.067680598	0.10009276	16.65203488	20.07367036	0.092186693	0.032412162	3.421635486	0.545566101	2.847607052	2.302040951	6.380849677	8.654758052	2.273908375	-7.183554364	-8.470232391
m	4.43	Ho04	EX04,Fa09	EX04	Fa09	5.43	5.29	-0.14	0	0	0	0	5944	5781	-163	0.1354	-0.8475	-0.9829	693	578	-115	1125	1439	314	127.8	109.8	-18	114.9	57.1	-12.9	-52.7	-39.8	0.441234424	0.307199614	0.109946253	0.085790426	24.91787744	27.92660605	-0.13403481	-0.024155827	3.008728613	1.302609569	3.746393452	2.443783883	3.358522496	6.471643836	3.11312134	-7.399611163	-8.968148442
m	4.43	Ho04	Fa01,Fa08	Fa01	Fa08	5.57	5.43	-0.14	A1	-1	1	-1	6054	5944	-110	-1.4289	-0.8369	0.592	454	649	195	1109	1320	211	108.4	133.8	25.4	100.8	227.3	-7.6	93.5	101.1	0.509546638	0.364349979	0.115481715	0.077717325	22.66362024	21.33040469	-0.145196659	-0.03776439	-1.333215556	3.803412917	3.490293466	-0.313119451	6.055654279	7.21707515	1.161420871	-7.403792164	-10.49284381
m	4.43	Ho04	EX04,Fa02	EX04	Fa02	5.43	5.29	-0.14	0	0	0	0	5944	5623	-321	0.1354	-0.883	-1.0184	693	765	72	1125	1360	235	127.8	133.3	5.5	114.9	135.4	-12.9	2.1	15	0.441234424	0.498627098	0.109946253	0.10009276	24.91787744	20.07367036	0.057392674	-0.009853493	-4.844207077	1.302609569	2.847607052	1.544997483	3.358522496	8.654758052	5.296235556	-7.399611163	-8.470232391
m	4.43	Ho04	CF05,Fa01	CF05	Fa01	5	5.57	0.57	B1	1	-1	1	4873	6054	1181	-1.484	-1.4289	0.0551	438	454	16	1027	1109	82	116	108.4	-7.6	191	100.8	75	-7.6	-82.6	0.393344006	0.509546638	0.092523197	0.115481715	23.52220839	22.66362024	0.116202632	0.022958518	-0.858588151	-1.70133196	3.803412917	5.504744877	8.517780032	6.055654279	-2.462125753	-4.430227905	-7.403792164
m	4.43	Ho04	CF05,Fa03	CF05	Fa03	5	4.29	-0.71	B1	1	-1	1	4873	6405	1532	-1.484	-1.4974	-0.0134	438	441	3	1027	1482	455	116	78.88	-37.12	191	65.2	75	-13.68	-88.68	0.393344006	0.323114322	0.092523197	0.088076971	23.52220839	27.25876416	-0.070229684	-0.004446226	3.736555765	-1.70133196	4.379734715	6.081066675	8.517780032	2.62296962	-5.894810412	-4.430227905	-4.664930527
m	4.43	Ho04	CF03,CF05	CF03	CF05	4.71	5	0.29	0	0	0	0	5796	4873	-923	-1.6114	-1.484	0.1274	720	438	-282	1383	1027	-356	129.5	116	-13.5	154.5	191	25	75	50	0.630307629	0.393344006	0.147499079	0.092523197	23.40112545	23.52220839	-0.236963623	-0.054975882	0.121082942	3.275341838	-1.70133196	-4.976673798	6.494469319	8.517780032	2.023310713	-9.738241311	-4.430227905
m	4.43	Ho04	CF01,Fa03	CF01	Fa03	5.86	4.29	-1.57	B1	1	-1	1	5677	6405	728	-1.2071	-1.4974	-0.2903	603	441	-162	1288	1482	194	161.3	78.88	-82.42	192	65.2	30.7	-13.68	-44.38	0.406440405	0.323114322	0.067680598	0.088076971	16.65203488	27.25876416	-0.083326083	0.020396373	10.60672928	0.545566101	4.379734715	3.834168614	6.380849677	2.62296962	-3.757880057	-7.183554364	-4.664930527
m	4.43	Ho04	CF03,Fa04	CF03	Fa04	4.71	4.43	-0.28	0	0	0	0	5796	5234	-562	-1.6114	-0.4936	1.1178	720	421	-299	1383	916	-467	129.5	110.6	-18.9	154.5	117.8	25	7.2	-17.8	0.630307629	0.356749223	0.147499079	0.0932834	23.40112545	26.14817188	-0.273558406	-0.054215679	2.747046424	3.275341838	1.841511376	-1.433830462	6.494469319	6.461347382	-0.033121937	-9.738241311	-7.674902345
m	4.43	Ho04	CF07,Fa04	CF07	Fa04	5.14	4.43	-0.71	B1	1	-1	1	6130	5234	-896	-0.4354	-0.4936	-0.0582	515	421	-94	1332	916	-416	160.2	110.6	-49.6	157.3	117.8	-2.9	7.2	10.1	0.43620072	0.356749223	0.110555662	0.0932834	25.34513515	26.14817188	-0.079451497	-0.017272262	0.803036729	4.426606308	1.841511376	-2.585094932	6.825313439	6.461347382	-0.363966057	-9.384479526	-7.674902345
m	4.43	Ho04	CF04,Fa02	CF04	Fa02	4.14	5.29	1.15	A1	-1	1	-1	2823	5623	2800	0.1147	-0.883	-0.9977	352	765	413	974	1360	386	124	133.3	9.3	124.6	135.4	0.6	2.1	1.5	0.444678748	0.498627098	0.073011048	0.10009276	16.41883007	20.07367036	0.05394835	0.027081712	3.654840292	-0.067559254	2.847607052	2.915166306	9.090734147	8.654758052	-0.435976095	-4.123045286	-8.470232391
m	4.43	Ho04	CF01,CF12	CF01	CF12	5.86	5.43	-0.43	0	0	0	0	5677	6174	497	-1.2071	-1.2456	-0.0385	603	527	-76	1288	1201	-87	161.3	105.4	-55.9	192	169.3	30.7	63.9	33.2	0.406440405	0.366576637	0.067680598	0.079346661	16.65203488	21.64531315	-0.039863768	0.011666063	4.993278268	0.545566101	1.387334641	0.84176854	6.380849677	5.951176529	-0.429673148	-7.183554364	-6.869829181
m	4.43	Ho04	Fa03,Fa09	Fa03	Fa09	4.29	5.29	1	A1	-1	1	-1	6405	5781	-624	-1.4974	-0.8475	0.6499	441	578	137	1482	1439	-43	78.88	109.8	30.92	65.2	57.1	-13.68	-52.7	-39.02	0.323114322	0.307199614	0.088076971	0.085790426	27.25876416	27.92660605	-0.015914708	-0.002286545	0.667841894	4.379734715	3.746393452	-0.633341263	2.62296962	6.471643836	3.848674216	-4.664930527	-8.968148442
m	4.43	Ho04	EX03,Fa02	EX03	Fa02	5	5.29	0.29	0	0	0	0	5838	5623	-215	-0.6274	-0.883	-0.2556	592	765	173	1233	1360	127	148.1	133.3	-14.8	143.3	135.4	-4.8	2.1	6.9	0.388180669	0.498627098	0.104353547	0.10009276	26.88272635	20.07367036	0.110446429	-0.004260787	-6.809055988	1.74491368	2.847607052	1.102693372	8.56318209	8.654758052	0.091575962	-8.535371704	-8.470232391
m	4.43	Ho04	CF07,CF10	CF07	CF10	5.14	3.57	-1.57	0	0	0	0	6130	3533	-2597	-0.4354	-0.3612	0.0742	515	421	-94	1332	1058	-274	160.2	109.5	-50.7	157.3	115.4	-2.9	5.9	8.8	0.43620072	0.434461543	0.110555662	0.060767737	25.34513515	13.98690816	-0.001739177	-0.049787925	-11.35822699	4.426606308	0.639366419	-3.787239889	6.825313439	8.069663928	1.244350489	-9.384479526	-4.098734637
m	4.43	Ho04	Fa03,Fa06	Fa03	Fa06	4.29	5.43	1.14	A1	-1	1	-1	6405	5179	-1226	-1.4974	-1.1398	0.3576	441	546	105	1482	1489	7	78.88	140.5	61.62	65.2	157	-13.68	16.5	30.18	0.323114322	0.187174105	0.088076971	0.079949862	27.25876416	42.71416818	-0.135940217	-0.008127109	15.45540402	4.379734715	2.349894107	-2.029840608	2.62296962	3.987353674	1.364384054	-4.664930527	1.081985382
m	4.43	Ho04	Fa04,Fa08	Fa04	Fa08	4.43	5.43	1	0	0	0	0	5234	5944	710	-0.4936	-0.8369	-0.3433	421	649	228	916	1320	404	110.6	133.8	23.2	117.8	227.3	7.2	93.5	86.3	0.356749223	0.364349979	0.0932834	0.077717325	26.14817188	21.33040469	0.007600756	-0.015566075	-4.817767189	1.841511376	3.490293466	1.64878209	6.461347382	7.21707515	0.755727768	-7.674902345	-10.49284381
m	4.43	Ho04	Fa04,Fa09	Fa04	Fa09	4.43	5.29	0.86	0	0	0	0	5234	5781	547	-0.4936	-0.8475	-0.3539	421	578	157	916	1439	523	110.6	109.8	-0.8	117.8	57.1	7.2	-52.7	-59.9	0.356749223	0.307199614	0.0932834	0.085790426	26.14817188	27.92660605	-0.049549609	-0.007492974	1.778434177	1.841511376	3.746393452	1.904882076	6.461347382	6.471643836	0.010296454	-7.674902345	-8.968148442
m	4.43	Ho04	CF08,CF10	CF08	CF10	5.29	3.57	-1.72	0	0	0	0	5715	3533	-2182	0.4121	-0.3612	-0.7733	573	421	-152	1206	1058	-148	112.4	109.5	-2.9	102.8	115.4	-9.6	5.9	15.5	0.555324784	0.434461543	0.119148342	0.060767737	21.45561398	13.98690816	-0.120863241	-0.058380605	-7.468705824	3.433425711	0.639366419	-2.794059292	6.016214779	8.069663928	2.053449149	-9.783119757	-4.098734637
m	4.43	Ho04	EX05,Fa08	EX05	Fa08	5	5.43	0.43	0	0	0	0	6343	5944	-399	-1.1324	-0.8369	0.2955	585	649	64	1165	1320	155	139.5	133.8	-5.7	178.2	227.3	38.7	93.5	54.8	0.441747338	0.364349979	0.106297989	0.077717325	24.06307404	21.33040469	-0.077397359	-0.028580664	-2.73266935	4.636314662	3.490293466	-1.146021196	3.404824404	7.21707515	3.812250746	-9.857111224	-10.49284381
m	4.43	Ho04	CF10,EX04	CF10	EX04	3.57	5.43	1.86	0	0	0	0	3533	5944	2411	-0.3612	0.1354	0.4966	421	693	272	1058	1125	67	109.5	127.8	18.3	115.4	114.9	5.9	-12.9	-18.8	0.434461543	0.441234424	0.060767737	0.109946253	13.98690816	24.91787744	0.006772881	0.049178516	10.93096928	0.639366419	1.302609569	0.66324315	8.069663928	3.358522496	-4.711141432	-4.098734637	-7.399611163
m	4.43	Ho04	Fa02,Fa03	Fa02	Fa03	5.29	4.29	-1	B1	1	-1	1	5623	6405	782	-0.883	-1.4974	-0.6144	765	441	-324	1360	1482	122	133.3	78.88	-54.42	135.4	65.2	2.1	-13.68	-15.78	0.498627098	0.323114322	0.10009276	0.088076971	20.07367036	27.25876416	-0.175512776	-0.012015789	7.185093795	2.847607052	4.379734715	1.532127663	8.654758052	2.62296962	-6.031788432	-8.470232391	-4.664930527
m	4.43	Ho04	CF02,CF10	CF02	CF10	4.57	3.57	-1	0	0	0	0	5161	3533	-1628	1.0181	-0.3612	-1.3793	656	421	-235	1474	1058	-416	112.3	109.5	-2.8	189.7	115.4	77.4	5.9	-71.5	0.435772754	0.434461543	0.115835758	0.060767737	26.58168895	13.98690816	-0.001311211	-0.055068021	-12.59478079	3.101358549	0.639366419	-2.46199213	8.737714568	8.069663928	-0.66805064	-9.362339862	-4.098734637
m	4.43	Ho04	CF03,CF04	CF03	CF04	4.71	4.14	-0.57	B1	1	-1	1	5796	2823	-2973	-1.6114	0.1147	1.7261	720	352	-368	1383	974	-409	129.5	124	-5.5	154.5	124.6	25	0.6	-24.4	0.630307629	0.444678748	0.147499079	0.073011048	23.40112545	16.41883007	-0.185628881	-0.074488031	-6.982295381	3.275341838	-0.067559254	-3.342901092	6.494469319	9.090734147	2.596264828	-9.738241311	-4.123045286
m	4.43	Ho04	CF02,Fa01	CF02	Fa01	4.57	5.57	1	0	0	0	0	5161	6054	893	1.0181	-1.4289	-2.447	656	454	-202	1474	1109	-365	112.3	108.4	-3.9	189.7	100.8	77.4	-7.6	-85	0.435772754	0.509546638	0.115835758	0.115481715	26.58168895	22.66362024	0.073773884	-0.000354043	-3.918068707	3.101358549	3.803412917	0.702054368	8.737714568	6.055654279	-2.682060289	-9.362339862	-7.403792164
m	4.43	Ho04	CF07,Fa02	CF07	Fa02	5.14	5.29	0.15	0	0	0	0	6130	5623	-507	-0.4354	-0.883	-0.4476	515	765	250	1332	1360	28	160.2	133.3	-26.9	157.3	135.4	-2.9	2.1	5	0.43620072	0.498627098	0.110555662	0.10009276	25.34513515	20.07367036	0.062426378	-0.010462902	-5.271464783	4.426606308	2.847607052	-1.578999256	6.825313439	8.654758052	1.829444613	-9.384479526	-8.470232391
m	4.43	Ho04	CF01,CF02	CF01	CF02	5.86	4.57	-1.29	0	0	0	0	5677	5161	-516	-1.2071	1.0181	2.2252	603	656	53	1288	1474	186	161.3	112.3	-49	192	189.7	30.7	77.4	46.7	0.406440405	0.435772754	0.067680598	0.115835758	16.65203488	26.58168895	0.029332349	0.04815516	9.929654072	0.545566101	3.101358549	2.555792448	6.380849677	8.737714568	2.356864891	-7.183554364	-9.362339862
m	4.43	Ho04	CF05,EX05	CF05	EX05	5	5	0	0	0	0	0	4873	6343	1470	-1.484	-1.1324	0.3516	438	585	147	1027	1165	138	116	139.5	23.5	191	178.2	75	38.7	-36.3	0.393344006	0.441747338	0.092523197	0.106297989	23.52220839	24.06307404	0.048403332	0.013774792	0.540865642	-1.70133196	4.636314662	6.337646622	8.517780032	3.404824404	-5.112955628	-4.430227905	-9.857111224
m	4.43	Ho04	Fa01,Fa03	Fa01	Fa03	5.57	4.29	-1.28	B1	1	-1	1	6054	6405	351	-1.4289	-1.4974	-0.0685	454	441	-13	1109	1482	373	108.4	78.88	-29.52	100.8	65.2	-7.6	-13.68	-6.08	0.509546638	0.323114322	0.115481715	0.088076971	22.66362024	27.25876416	-0.186432316	-0.027404744	4.595143916	3.803412917	4.379734715	0.576321798	6.055654279	2.62296962	-3.432684659	-7.403792164	-4.664930527
m	4.43	Ho04	CF02,CF05	CF02	CF05	4.57	5	0.43	0	0	0	0	5161	4873	-288	1.0181	-1.484	-2.5021	656	438	-218	1474	1027	-447	112.3	116	3.7	189.7	191	77.4	75	-2.4	0.435772754	0.393344006	0.115835758	0.092523197	26.58168895	23.52220839	-0.042428748	-0.023312561	-3.059480556	3.101358549	-1.70133196	-4.802690509	8.737714568	8.517780032	-0.219934536	-9.362339862	-4.430227905
m	4.43	Ho04	CF02,EX04	CF02	EX04	4.57	5.43	0.86	0	0	0	0	5161	5944	783	1.0181	0.1354	-0.8827	656	693	37	1474	1125	-349	112.3	127.8	15.5	189.7	114.9	77.4	-12.9	-90.3	0.435772754	0.441234424	0.115835758	0.109946253	26.58168895	24.91787744	0.00546167	-0.005889505	-1.66381151	3.101358549	1.302609569	-1.79874898	8.737714568	3.358522496	-5.379192072	-9.362339862	-7.399611163
m	4.43	Ho04	CF08,EX03	CF08	EX03	5.29	5	-0.29	0	0	0	0	5715	5838	123	0.4121	-0.6274	-1.0395	573	592	19	1206	1233	27	112.4	148.1	35.7	102.8	143.3	-9.6	-4.8	4.8	0.555324784	0.388180669	0.119148342	0.104353547	21.45561398	26.88272635	-0.167144115	-0.014794795	5.427112371	3.433425711	1.74491368	-1.688512031	6.016214779	8.56318209	2.546967311	-9.783119757	-8.535371704
m	4.43	Ho04	Fa01,Fa09	Fa01	Fa09	5.57	5.29	-0.28	0	0	0	0	6054	5781	-273	-1.4289	-0.8475	0.5814	454	578	124	1109	1439	330	108.4	109.8	1.4	100.8	57.1	-7.6	-52.7	-45.1	0.509546638	0.307199614	0.115481715	0.085790426	22.66362024	27.92660605	-0.202347024	-0.029691289	5.26298581	3.803412917	3.746393452	-0.057019465	6.055654279	6.471643836	0.415989557	-7.403792164	-8.968148442
m	4.43	Ho04	CF02,CF03	CF02	CF03	4.57	4.71	0.14	0	0	0	0	5161	5796	635	1.0181	-1.6114	-2.6295	656	720	64	1474	1383	-91	112.3	129.5	17.2	189.7	154.5	77.4	25	-52.4	0.435772754	0.630307629	0.115835758	0.147499079	26.58168895	23.40112545	0.194534875	0.031663321	-3.180563498	3.101358549	3.275341838	0.173983289	8.737714568	6.494469319	-2.243245249	-9.362339862	-9.738241311
m	4.43	Ho04	CF12,Fa03	CF12	Fa03	5.43	4.29	-1.14	B1	1	-1	1	6174	6405	231	-1.2456	-1.4974	-0.2518	527	441	-86	1201	1482	281	105.4	78.88	-26.52	169.3	65.2	63.9	-13.68	-77.58	0.366576637	0.323114322	0.079346661	0.088076971	21.64531315	27.25876416	-0.043462315	0.00873031	5.613451013	1.387334641	4.379734715	2.992400074	5.951176529	2.62296962	-3.328206909	-6.869829181	-4.664930527
m	4.43	Ho04	Fa01,Fa02	Fa01	Fa02	5.57	5.29	-0.28	0	0	0	0	6054	5623	-431	-1.4289	-0.883	0.5459	454	765	311	1109	1360	251	108.4	133.3	24.9	100.8	135.4	-7.6	2.1	9.7	0.509546638	0.498627098	0.115481715	0.10009276	22.66362024	20.07367036	-0.01091954	-0.015388955	-2.589949879	3.803412917	2.847607052	-0.955805865	6.055654279	8.654758052	2.599103773	-7.403792164	-8.470232391
m	4.43	Ho04	CF05,Fa08	CF05	Fa08	5	5.43	0.43	0	0	0	0	4873	5944	1071	-1.484	-0.8369	0.6471	438	649	211	1027	1320	293	116	133.8	17.8	191	227.3	75	93.5	18.5	0.393344006	0.364349979	0.092523197	0.077717325	23.52220839	21.33040469	-0.028994027	-0.014805872	-2.191803707	-1.70133196	3.490293466	5.191625426	8.517780032	7.21707515	-1.300704882	-4.430227905	-10.49284381
m	4.43	Ho04	EX04,EX05	EX04	EX05	5.43	5	-0.43	0	0	0	0	5944	6343	399	0.1354	-1.1324	-1.2678	693	585	-108	1125	1165	40	127.8	139.5	11.7	114.9	178.2	-12.9	38.7	51.6	0.441234424	0.441747338	0.109946253	0.106297989	24.91787744	24.06307404	0.000512914	-0.003648264	-0.854803404	1.302609569	4.636314662	3.333705093	3.358522496	3.404824404	0.046301908	-7.399611163	-9.857111224
m	4.43	Ho04	CF08,Fa02	CF08	Fa02	5.29	5.29	0	0	0	0	0	5715	5623	-92	0.4121	-0.883	-1.2951	573	765	192	1206	1360	154	112.4	133.3	20.9	102.8	135.4	-9.6	2.1	11.7	0.555324784	0.498627098	0.119148342	0.10009276	21.45561398	20.07367036	-0.056697686	-0.019055582	-1.381943617	3.433425711	2.847607052	-0.585818659	6.016214779	8.654758052	2.638543273	-9.783119757	-8.470232391
m	4.43	Ho04	CF12,Fa02	CF12	Fa02	5.43	5.29	-0.14	0	0	0	0	6174	5623	-551	-1.2456	-0.883	0.3626	527	765	238	1201	1360	159	105.4	133.3	27.9	169.3	135.4	63.9	2.1	-61.8	0.366576637	0.498627098	0.079346661	0.10009276	21.64531315	20.07367036	0.132050461	0.020746099	-1.571642782	1.387334641	2.847607052	1.460272411	5.951176529	8.654758052	2.703581523	-6.869829181	-8.470232391
m	4.43	Ho04	CF04,Fa03	CF04	Fa03	4.14	4.29	0.15	B1	1	-1	1	2823	6405	3582	0.1147	-1.4974	-1.6121	352	441	89	974	1482	508	124	78.88	-45.12	124.6	65.2	0.6	-13.68	-14.28	0.444678748	0.323114322	0.073011048	0.088076971	16.41883007	27.25876416	-0.121564426	0.015065923	10.83993409	-0.067559254	4.379734715	4.447293969	9.090734147	2.62296962	-6.467764527	-4.123045286	-4.664930527
m	4.43	Ho04	EX04,Fa06	EX04	Fa06	5.43	5.43	0	0	0	0	0	5944	5179	-765	0.1354	-1.1398	-1.2752	693	546	-147	1125	1489	364	127.8	140.5	12.7	114.9	157	-12.9	16.5	29.4	0.441234424	0.187174105	0.109946253	0.079949862	24.91787744	42.71416818	-0.254060319	-0.029996391	17.79629074	1.302609569	2.349894107	1.047284538	3.358522496	3.987353674	0.628831178	-7.399611163	1.081985382
m	4.43	Ho04	CF10,Fa04	CF10	Fa04	3.57	4.43	0.86	0	0	0	0	3533	5234	1701	-0.3612	-0.4936	-0.1324	421	421	0	1058	916	-142	109.5	110.6	1.1	115.4	117.8	5.9	7.2	1.3	0.434461543	0.356749223	0.060767737	0.0932834	13.98690816	26.14817188	-0.07771232	0.032515663	12.16126372	0.639366419	1.841511376	1.202144957	8.069663928	6.461347382	-1.608316546	-4.098734637	-7.674902345
m	4.43	Ho04	CF01,EX04	CF01	EX04	5.86	5.43	-0.43	0	0	0	0	5677	5944	267	-1.2071	0.1354	1.3425	603	693	90	1288	1125	-163	161.3	127.8	-33.5	192	114.9	30.7	-12.9	-43.6	0.406440405	0.441234424	0.067680598	0.109946253	16.65203488	24.91787744	0.034794019	0.042265655	8.265842563	0.545566101	1.302609569	0.757043468	6.380849677	3.358522496	-3.022327181	-7.183554364	-7.399611163
m	4.43	Ho04	Fa08,Fa09	Fa08	Fa09	5.43	5.29	-0.14	0	0	0	0	5944	5781	-163	-0.8369	-0.8475	-0.0106	649	578	-71	1320	1439	119	133.8	109.8	-24	227.3	57.1	93.5	-52.7	-146.2	0.364349979	0.307199614	0.077717325	0.085790426	21.33040469	27.92660605	-0.057150365	0.008073101	6.596201366	3.490293466	3.746393452	0.256099986	7.21707515	6.471643836	-0.745431314	-10.49284381	-8.968148442
m	4.43	Ho04	CF03,Ex05	CF03	Ex05	4.71	5	0.29	0	0	0	0	5796	6343	547	-1.6114	-1.1324	0.479	720	585	-135	1383	1165	-218	129.5	139.5	10	154.5	178.2	25	38.7	13.7	0.630307629	0.441747338	0.147499079	0.106297989	23.40112545	24.06307404	-0.188560291	-0.04120109	0.661948584	3.275341838	4.636314662	1.360972824	6.494469319	3.404824404	-3.089644915	-9.738241311	-9.857111224
m	4.43	Ho04	CF02,Fa03	CF02	Fa03	4.57	4.29	-0.28	B1	1	-1	1	5161	6405	1244	1.0181	-1.4974	-2.5155	656	441	-215	1474	1482	8	112.3	78.88	-33.42	189.7	65.2	77.4	-13.68	-91.08	0.435772754	0.323114322	0.115835758	0.088076971	26.58168895	27.25876416	-0.112658432	-0.027758787	0.677075209	3.101358549	4.379734715	1.278376166	8.737714568	2.62296962	-6.114744948	-9.362339862	-4.664930527
m	4.43	Ho04	CF01,CF08	CF01	CF08	5.86	5.29	-0.57	0	0	0	0	5677	5715	38	-1.2071	0.4121	1.6192	603	573	-30	1288	1206	-82	161.3	112.4	-48.9	192	102.8	30.7	-9.6	-40.3	0.406440405	0.555324784	0.067680598	0.119148342	16.65203488	21.45561398	0.148884379	0.051467744	4.803579103	0.545566101	3.433425711	2.88785961	6.380849677	6.016214779	-0.364634898	-7.183554364	-9.783119757
m	4.43	Ho04	Fa01,Fa04	Fa01	Fa04	5.57	4.43	-1.14	0	0	0	0	6054	5234	-820	-1.4289	-0.4936	0.9353	454	421	-33	1109	916	-193	108.4	110.6	2.2	100.8	117.8	-7.6	7.2	14.8	0.509546638	0.356749223	0.115481715	0.0932834	22.66362024	26.14817188	-0.152797415	-0.022198315	3.484551633	3.803412917	1.841511376	-1.961901541	6.055654279	6.461347382	0.405693103	-7.403792164	-7.674902345
m	4.43	Ho04	CF08,Fa08	CF08	Fa08	5.29	5.43	0.14	0	0	0	0	5715	5944	229	0.4121	-0.8369	-1.249	573	649	76	1206	1320	114	112.4	133.8	21.4	102.8	227.3	-9.6	93.5	103.1	0.555324784	0.364349979	0.119148342	0.077717325	21.45561398	21.33040469	-0.190974805	-0.041431017	-0.125209294	3.433425711	3.490293466	0.056867755	6.016214779	7.21707515	1.200860371	-9.783119757	-10.49284381
m	4.43	Ho04	CF01,Fa09	CF01	Fa09	5.86	5.29	-0.57	0	0	0	0	5677	5781	104	-1.2071	-0.8475	0.3596	603	578	-25	1288	1439	151	161.3	109.8	-51.5	192	57.1	30.7	-52.7	-83.4	0.406440405	0.307199614	0.067680598	0.085790426	16.65203488	27.92660605	-0.099240791	0.018109828	11.27457118	0.545566101	3.746393452	3.200827351	6.380849677	6.471643836	0.090794159	-7.183554364	-8.968148442
m	4.43	Ho04	CF07,Fa01	CF07	Fa01	5.14	5.57	0.43	0	0	0	0	6130	6054	-76	-0.4354	-1.4289	-0.9935	515	454	-61	1332	1109	-223	160.2	108.4	-51.8	157.3	100.8	-2.9	-7.6	-4.7	0.43620072	0.509546638	0.110555662	0.115481715	25.34513515	22.66362024	0.073345918	0.004926053	-2.681514904	4.426606308	3.803412917	-0.623193391	6.825313439	6.055654279	-0.76965916	-9.384479526	-7.403792164
m	4.43	Ho04	CF07,EX03	CF07	EX03	5.14	5	-0.14	0	0	0	0	6130	5838	-292	-0.4354	-0.6274	-0.192	515	592	77	1332	1233	-99	160.2	148.1	-12.1	157.3	143.3	-2.9	-4.8	-1.9	0.43620072	0.388180669	0.110555662	0.104353547	25.34513515	26.88272635	-0.048020051	-0.006202115	1.537591204	4.426606308	1.74491368	-2.681692628	6.825313439	8.56318209	1.737868651	-9.384479526	-8.535371704
m	4.43	Ho04	Fa01,Fa06	Fa01	Fa06	5.57	5.43	-0.14	0	0	0	0	6054	5179	-875	-1.4289	-1.1398	0.2891	454	546	92	1109	1489	380	108.4	140.5	32.1	100.8	157	-7.6	16.5	24.1	0.509546638	0.187174105	0.115481715	0.079949862	22.66362024	42.71416818	-0.322372533	-0.035531853	20.05054794	3.803412917	2.349894107	-1.45351881	6.055654279	3.987353674	-2.068300605	-7.403792164	1.081985382
m	4.43	Ho04	Fa02,Fa06	Fa02	Fa06	5.29	5.43	0.14	0	0	0	0	5623	5179	-444	-0.883	-1.1398	-0.2568	765	546	-219	1360	1489	129	133.3	140.5	7.2	135.4	157	2.1	16.5	14.4	0.498627098	0.187174105	0.10009276	0.079949862	20.07367036	42.71416818	-0.311452993	-0.020142898	22.64049782	2.847607052	2.349894107	-0.497712945	8.654758052	3.987353674	-4.667404378	-8.470232391	1.081985382
m	4.43	Ho04	Fa03,Fa08	Fa03	Fa08	4.29	5.43	1.14	A1	-1	1	-1	6405	5944	-461	-1.4974	-0.8369	0.6605	441	649	208	1482	1320	-162	78.88	133.8	54.92	65.2	227.3	-13.68	93.5	107.18	0.323114322	0.364349979	0.088076971	0.077717325	27.25876416	21.33040469	0.041235657	-0.010359646	-5.928359472	4.379734715	3.490293466	-0.889441249	2.62296962	7.21707515	4.59410553	-4.664930527	-10.49284381
m	4.43	Ho04	CF10,Fa09	CF10	Fa09	3.57	5.29	1.72	0	0	0	0	3533	5781	2248	-0.3612	-0.8475	-0.4863	421	578	157	1058	1439	381	109.5	109.8	0.3	115.4	57.1	5.9	-52.7	-58.6	0.434461543	0.307199614	0.060767737	0.085790426	13.98690816	27.92660605	-0.127261929	0.025022689	13.9396979	0.639366419	3.746393452	3.107027033	8.069663928	6.471643836	-1.598020092	-4.098734637	-8.968148442
m	4.43	Ho04	CF02,CF07	CF02	CF07	4.57	5.14	0.57	0	0	0	0	5161	6130	969	1.0181	-0.4354	-1.4535	656	515	-141	1474	1332	-142	112.3	160.2	47.9	189.7	157.3	77.4	-2.9	-80.3	0.435772754	0.43620072	0.115835758	0.110555662	26.58168895	25.34513515	0.000427966	-0.005280096	-1.236553803	3.101358549	4.426606308	1.325247759	8.737714568	6.825313439	-1.912401129	-9.362339862	-9.384479526
m	4.43	Ho04	CF02,CF12	CF02	CF12	4.57	5.43	0.86	0	0	0	0	5161	6174	1013	1.0181	-1.2456	-2.2637	656	527	-129	1474	1201	-273	112.3	105.4	-6.9	189.7	169.3	77.4	63.9	-13.5	0.435772754	0.366576637	0.115835758	0.079346661	26.58168895	21.64531315	-0.069196117	-0.036489097	-4.936375804	3.101358549	1.387334641	-1.714023908	8.737714568	5.951176529	-2.786538039	-9.362339862	-6.869829181
m	4.43	Ho04	CF04,CF10	CF04	CF10	4.14	3.57	-0.57	0	0	0	0	2823	3533	710	0.1147	-0.3612	-0.4759	352	421	69	974	1058	84	124	109.5	-14.5	124.6	115.4	0.6	5.9	5.3	0.444678748	0.434461543	0.073011048	0.060767737	16.41883007	13.98690816	-0.010217205	-0.012243311	-2.431921914	-0.067559254	0.639366419	0.706925673	9.090734147	8.069663928	-1.021070219	-4.123045286	-4.098734637
m	4.43	Ho04	CF08,Fa03	CF08	Fa03	5.29	4.29	-1	B1	1	-1	1	5715	6405	690	0.4121	-1.4974	-1.9095	573	441	-132	1206	1482	276	112.4	78.88	-33.52	102.8	65.2	-9.6	-13.68	-4.08	0.555324784	0.323114322	0.119148342	0.088076971	21.45561398	27.25876416	-0.232210462	-0.031071371	5.803150178	3.433425711	4.379734715	0.946309004	6.016214779	2.62296962	-3.393245159	-9.783119757	-4.664930527
m	4.43	Ho04	CF05,CF08	CF05	CF08	5	5.29	0.29	0	0	0	0	4873	5715	842	-1.484	0.4121	1.8961	438	573	135	1027	1206	179	116	112.4	-3.6	191	102.8	75	-9.6	-84.6	0.393344006	0.555324784	0.092523197	0.119148342	23.52220839	21.45561398	0.161980778	0.026625145	-2.066594413	-1.70133196	3.433425711	5.134757671	8.517780032	6.016214779	-2.501565253	-4.430227905	-9.783119757
m	4.43	Ho04	CF02,EX03	CF02	EX03	4.57	5	0.43	0	0	0	0	5161	5838	677	1.0181	-0.6274	-1.6455	656	592	-64	1474	1233	-241	112.3	148.1	35.8	189.7	143.3	77.4	-4.8	-82.2	0.435772754	0.388180669	0.115835758	0.104353547	26.58168895	26.88272635	-0.047592085	-0.011482211	0.301037402	3.101358549	1.74491368	-1.356444869	8.737714568	8.56318209	-0.174532478	-9.362339862	-8.535371704
m	4.43	Ho04	CF03,CF08	CF03	CF08	4.71	5.29	0.58	0	0	0	0	5796	5715	-81	-1.6114	0.4121	2.0235	720	573	-147	1383	1206	-177	129.5	112.4	-17.1	154.5	102.8	25	-9.6	-34.6	0.630307629	0.555324784	0.147499079	0.119148342	23.40112545	21.45561398	-0.074982845	-0.028350737	-1.945511471	3.275341838	3.433425711	0.158083873	6.494469319	6.016214779	-0.47825454	-9.738241311	-9.783119757
m	4.43	Ho04	CF10,EX05	CF10	EX05	3.57	5	1.43	0	0	0	0	3533	6343	2810	-0.3612	-1.1324	-0.7712	421	585	164	1058	1165	107	109.5	139.5	30	115.4	178.2	5.9	38.7	32.8	0.434461543	0.441747338	0.060767737	0.106297989	13.98690816	24.06307404	0.007285795	0.045530252	10.07616588	0.639366419	4.636314662	3.996948243	8.069663928	3.404824404	-4.664839524	-4.098734637	-9.857111224
m	3.57	Ho05	CF03,Fa04	CF03	Fa04	4.71	4.43	-0.28	0	0	0	0	5796	5234	-562	-1.6114	-0.4936	1.1178	720	421	-299	1383	916	-467	129.5	110.6	-18.9	154.5	117.8	25	7.2	-17.8	0.630307629	0.356749223	0.147499079	0.0932834	23.40112545	26.14817188	-0.273558406	-0.054215679	2.747046424	3.275341838	1.841511376	-1.433830462	6.494469319	6.461347382	-0.033121937	-9.738241311	-7.674902345
m	3.57	Ho05	CF01,CF12	CF01	CF12	5.86	5.43	-0.43	B1	1	-1	1	5677	6174	497	-1.2071	-1.2456	-0.0385	603	527	-76	1288	1201	-87	161.3	105.4	-55.9	192	169.3	30.7	63.9	33.2	0.406440405	0.366576637	0.067680598	0.079346661	16.65203488	21.64531315	-0.039863768	0.011666063	4.993278268	0.545566101	1.387334641	0.84176854	6.380849677	5.951176529	-0.429673148	-7.183554364	-6.869829181
m	3.57	Ho05	EX04,Fa01	EX04	Fa01	5.43	5.57	0.14	0	0	0	0	5944	6054	110	0.1354	-1.4289	-1.5643	693	454	-239	1125	1109	-16	127.8	108.4	-19.4	114.9	100.8	-12.9	-7.6	5.3	0.441234424	0.509546638	0.109946253	0.115481715	24.91787744	22.66362024	0.068312214	0.005535462	-2.254257198	1.302609569	3.803412917	2.500803348	3.358522496	6.055654279	2.697131783	-7.399611163	-7.403792164
m	3.57	Ho05	CF10,EX05	CF10	EX05	3.57	5	1.43	A1	-1	1	-1	3533	6343	2810	-0.3612	-1.1324	-0.7712	421	585	164	1058	1165	107	109.5	139.5	30	115.4	178.2	5.9	38.7	32.8	0.434461543	0.441747338	0.060767737	0.106297989	13.98690816	24.06307404	0.007285795	0.045530252	10.07616588	0.639366419	4.636314662	3.996948243	8.069663928	3.404824404	-4.664839524	-4.098734637	-9.857111224
m	3.57	Ho05	CF03,CF10	CF03	CF10	4.71	3.57	-1.14	0	0	0	0	5796	3533	-2263	-1.6114	-0.3612	1.2502	720	421	-299	1383	1058	-325	129.5	109.5	-20	154.5	115.4	25	5.9	-19.1	0.630307629	0.434461543	0.147499079	0.060767737	23.40112545	13.98690816	-0.195846086	-0.086731342	-9.414217295	3.275341838	0.639366419	-2.635975419	6.494469319	8.069663928	1.575194609	-9.738241311	-4.098734637
m	3.57	Ho05	CF07,EX05	CF07	EX05	5.14	5	-0.14	B1	1	-1	1	6130	6343	213	-0.4354	-1.1324	-0.697	515	585	70	1332	1165	-167	160.2	139.5	-20.7	157.3	178.2	-2.9	38.7	41.6	0.43620072	0.441747338	0.110555662	0.106297989	25.34513515	24.06307404	0.005546618	-0.004257673	-1.282061111	4.426606308	4.636314662	0.209708354	6.825313439	3.404824404	-3.420489035	-9.384479526	-9.857111224
m	3.57	Ho05	CF03,EX03	CF03	EX03	4.71	5	0.29	0	0	0	0	5796	5838	42	-1.6114	-0.6274	0.984	720	592	-128	1383	1233	-150	129.5	148.1	18.6	154.5	143.3	25	-4.8	-29.8	0.630307629	0.388180669	0.147499079	0.104353547	23.40112545	26.88272635	-0.24212696	-0.043145532	3.4816009	3.275341838	1.74491368	-1.530428158	6.494469319	8.56318209	2.068712771	-9.738241311	-8.535371704
m	3.57	Ho05	CF10,CF12	CF10	CF12	3.57	5.43	1.86	0	0	0	0	3533	6174	2641	-0.3612	-1.2456	-0.8844	421	527	106	1058	1201	143	109.5	105.4	-4.1	115.4	169.3	5.9	63.9	58	0.434461543	0.366576637	0.060767737	0.079346661	13.98690816	21.64531315	-0.067884906	0.018578924	7.658404989	0.639366419	1.387334641	0.747968222	8.069663928	5.951176529	-2.118487399	-4.098734637	-6.869829181
m	3.57	Ho05	CF04,CF10	CF04	CF10	4.14	3.57	-0.57	0	0	0	0	2823	3533	710	0.1147	-0.3612	-0.4759	352	421	69	974	1058	84	124	109.5	-14.5	124.6	115.4	0.6	5.9	5.3	0.444678748	0.434461543	0.073011048	0.060767737	16.41883007	13.98690816	-0.010217205	-0.012243311	-2.431921914	-0.067559254	0.639366419	0.706925673	9.090734147	8.069663928	-1.021070219	-4.123045286	-4.098734637
m	3.57	Ho05	CF05,Fa08	CF05	Fa08	5	5.43	0.43	A2	-2	2	-2	4873	5944	1071	-1.484	-0.8369	0.6471	438	649	211	1027	1320	293	116	133.8	17.8	191	227.3	75	93.5	18.5	0.393344006	0.364349979	0.092523197	0.077717325	23.52220839	21.33040469	-0.028994027	-0.014805872	-2.191803707	-1.70133196	3.490293466	5.191625426	8.517780032	7.21707515	-1.300704882	-4.430227905	-10.49284381
m	3.57	Ho05	CF04,Fa06	CF04	Fa06	4.14	5.43	1.29	0	0	0	0	2823	5179	2356	0.1147	-1.1398	-1.2545	352	546	194	974	1489	515	124	140.5	16.5	124.6	157	0.6	16.5	15.9	0.444678748	0.187174105	0.073011048	0.079949862	16.41883007	42.71416818	-0.257504643	0.006938814	26.29533811	-0.067559254	2.349894107	2.417453361	9.090734147	3.987353674	-5.103380473	-4.123045286	1.081985382
m	3.57	Ho05	CF05,Fa09	CF05	Fa09	5	5.29	0.29	0	0	0	0	4873	5781	908	-1.484	-0.8475	0.6365	438	578	140	1027	1439	412	116	109.8	-6.2	191	57.1	75	-52.7	-127.7	0.393344006	0.307199614	0.092523197	0.085790426	23.52220839	27.92660605	-0.086144392	-0.006732771	4.404397659	-1.70133196	3.746393452	5.447725412	8.517780032	6.471643836	-2.046136196	-4.430227905	-8.968148442
m	3.57	Ho05	CF08,Fa01	CF08	Fa01	5.29	5.57	0.28	0	0	0	0	5715	6054	339	0.4121	-1.4289	-1.841	573	454	-119	1206	1109	-97	112.4	108.4	-4	102.8	100.8	-9.6	-7.6	2	0.555324784	0.509546638	0.119148342	0.115481715	21.45561398	22.66362024	-0.045778146	-0.003666627	1.208006262	3.433425711	3.803412917	0.369987206	6.016214779	6.055654279	0.0394395	-9.783119757	-7.403792164
m	3.57	Ho05	CF03,CF12	CF03	CF12	4.71	5.43	0.72	0	0	0	0	5796	6174	378	-1.6114	-1.2456	0.3658	720	527	-193	1383	1201	-182	129.5	105.4	-24.1	154.5	169.3	25	63.9	38.9	0.630307629	0.366576637	0.147499079	0.079346661	23.40112545	21.64531315	-0.263730992	-0.068152418	-1.755812306	3.275341838	1.387334641	-1.888007197	6.494469319	5.951176529	-0.54329279	-9.738241311	-6.869829181
m	3.57	Ho05	CF02,EX04	CF02	EX04	4.57	5.43	0.86	A1	-1	1	-1	5161	5944	783	1.0181	0.1354	-0.8827	656	693	37	1474	1125	-349	112.3	127.8	15.5	189.7	114.9	77.4	-12.9	-90.3	0.435772754	0.441234424	0.115835758	0.109946253	26.58168895	24.91787744	0.00546167	-0.005889505	-1.66381151	3.101358549	1.302609569	-1.79874898	8.737714568	3.358522496	-5.379192072	-9.362339862	-7.399611163
m	3.57	Ho05	CF05,CF08	CF05	CF08	5	5.29	0.29	0	0	0	0	4873	5715	842	-1.484	0.4121	1.8961	438	573	135	1027	1206	179	116	112.4	-3.6	191	102.8	75	-9.6	-84.6	0.393344006	0.555324784	0.092523197	0.119148342	23.52220839	21.45561398	0.161980778	0.026625145	-2.066594413	-1.70133196	3.433425711	5.134757671	8.517780032	6.016214779	-2.501565253	-4.430227905	-9.783119757
m	3.57	Ho05	CF12,EX04	CF12	EX04	5.43	5.43	0	0	0	0	0	6174	5944	-230	-1.2456	0.1354	1.381	527	693	166	1201	1125	-76	105.4	127.8	22.4	169.3	114.9	63.9	-12.9	-76.8	0.366576637	0.441234424	0.079346661	0.109946253	21.64531315	24.91787744	0.074657787	0.030599592	3.272564295	1.387334641	1.302609569	-0.084725072	5.951176529	3.358522496	-2.592654033	-6.869829181	-7.399611163
m	3.57	Ho05	CF08,CF12	CF08	CF12	5.29	5.43	0.14	0	0	0	0	5715	6174	459	0.4121	-1.2456	-1.6577	573	527	-46	1206	1201	-5	112.4	105.4	-7	102.8	169.3	-9.6	63.9	73.5	0.555324784	0.366576637	0.119148342	0.079346661	21.45561398	21.64531315	-0.188748147	-0.039801681	0.189699165	3.433425711	1.387334641	-2.04609107	6.016214779	5.951176529	-0.06503825	-9.783119757	-6.869829181
m	3.57	Ho05	CF04,Fa08	CF04	Fa08	4.14	5.43	1.29	A1	-1	1	-1	2823	5944	3121	0.1147	-0.8369	-0.9516	352	649	297	974	1320	346	124	133.8	9.8	124.6	227.3	0.6	93.5	92.9	0.444678748	0.364349979	0.073011048	0.077717325	16.41883007	21.33040469	-0.080328769	0.004706277	4.911574616	-0.067559254	3.490293466	3.55785272	9.090734147	7.21707515	-1.873658997	-4.123045286	-10.49284381
m	3.57	Ho05	Fa02,Fa04	Fa02	Fa04	5.29	4.43	-0.86	B1	1	-1	1	5623	5234	-389	-0.883	-0.4936	0.3894	765	421	-344	1360	916	-444	133.3	110.6	-22.7	135.4	117.8	2.1	7.2	5.1	0.498627098	0.356749223	0.10009276	0.0932834	20.07367036	26.14817188	-0.141877875	-0.00680936	6.074501513	2.847607052	1.841511376	-1.006095676	8.654758052	6.461347382	-2.19341067	-8.470232391	-7.674902345
m	3.57	Ho05	CF12,EX05	CF12	EX05	5.43	5	-0.43	0	0	0	0	6174	6343	169	-1.2456	-1.1324	0.1132	527	585	58	1201	1165	-36	105.4	139.5	34.1	169.3	178.2	63.9	38.7	-25.2	0.366576637	0.441747338	0.079346661	0.106297989	21.64531315	24.06307404	0.075170701	0.026951328	2.417760891	1.387334641	4.636314662	3.248980021	5.951176529	3.404824404	-2.546352125	-6.869829181	-9.857111224
m	3.57	Ho05	EX03,Fa03	EX03	Fa03	5	4.29	-0.71	B2	2	-2	2	5838	6405	567	-0.6274	-1.4974	-0.87	592	441	-151	1233	1482	249	148.1	78.88	-69.22	143.3	65.2	-4.8	-13.68	-8.88	0.388180669	0.323114322	0.104353547	0.088076971	26.88272635	27.25876416	-0.065066347	-0.016276576	0.376037807	1.74491368	4.379734715	2.634821035	8.56318209	2.62296962	-5.94021247	-8.535371704	-4.664930527
m	3.57	Ho05	CF10,Fa06	CF10	Fa06	3.57	5.43	1.86	0	0	0	0	3533	5179	1646	-0.3612	-1.1398	-0.7786	421	546	125	1058	1489	431	109.5	140.5	31	115.4	157	5.9	16.5	10.6	0.434461543	0.187174105	0.060767737	0.079949862	13.98690816	42.71416818	-0.247287438	0.019182125	28.72726002	0.639366419	2.349894107	1.710527688	8.069663928	3.987353674	-4.082310254	-4.098734637	1.081985382
m	3.57	Ho05	EX05,Fa08	EX05	Fa08	5	5.43	0.43	A1	-1	1	-1	6343	5944	-399	-1.1324	-0.8369	0.2955	585	649	64	1165	1320	155	139.5	133.8	-5.7	178.2	227.3	38.7	93.5	54.8	0.441747338	0.364349979	0.106297989	0.077717325	24.06307404	21.33040469	-0.077397359	-0.028580664	-2.73266935	4.636314662	3.490293466	-1.146021196	3.404824404	7.21707515	3.812250746	-9.857111224	-10.49284381
m	3.57	Ho05	CF03,Fa01	CF03	Fa01	4.71	5.57	0.86	B1	1	-1	1	5796	6054	258	-1.6114	-1.4289	0.1825	720	454	-266	1383	1109	-274	129.5	108.4	-21.1	154.5	100.8	25	-7.6	-32.6	0.630307629	0.509546638	0.147499079	0.115481715	23.40112545	22.66362024	-0.120760991	-0.032017364	-0.737505209	3.275341838	3.803412917	0.528071079	6.494469319	6.055654279	-0.43881504	-9.738241311	-7.403792164
m	3.57	Ho05	Fa04,Fa06	Fa04	Fa06	4.43	5.43	1	A2	-2	2	-2	5234	5179	-55	-0.4936	-1.1398	-0.6462	421	546	125	916	1489	573	110.6	140.5	29.9	117.8	157	7.2	16.5	9.3	0.356749223	0.187174105	0.0932834	0.079949862	26.14817188	42.71416818	-0.169575118	-0.013333538	16.5659963	1.841511376	2.349894107	0.508382731	6.461347382	3.987353674	-2.473993708	-7.674902345	1.081985382
m	3.57	Ho05	Fa06,Fa08	Fa06	Fa08	5.43	5.43	0	0	0	0	0	5179	5944	765	-1.1398	-0.8369	0.3029	546	649	103	1489	1320	-169	140.5	133.8	-6.7	157	227.3	16.5	93.5	77	0.187174105	0.364349979	0.079949862	0.077717325	42.71416818	21.33040469	0.177175874	-0.002232537	-21.38376349	2.349894107	3.490293466	1.140399359	3.987353674	7.21707515	3.229721476	1.081985382	-10.49284381
m	3.57	Ho05	Fa01,Fa03	Fa01	Fa03	5.57	4.29	-1.28	B3	3	-3	3	6054	6405	351	-1.4289	-1.4974	-0.0685	454	441	-13	1109	1482	373	108.4	78.88	-29.52	100.8	65.2	-7.6	-13.68	-6.08	0.509546638	0.323114322	0.115481715	0.088076971	22.66362024	27.25876416	-0.186432316	-0.027404744	4.595143916	3.803412917	4.379734715	0.576321798	6.055654279	2.62296962	-3.432684659	-7.403792164	-4.664930527
m	3.57	Ho05	CF03,EX04	CF03	EX04	4.71	5.43	0.72	B1	1	-1	1	5796	5944	148	-1.6114	0.1354	1.7468	720	693	-27	1383	1125	-258	129.5	127.8	-1.7	154.5	114.9	25	-12.9	-37.9	0.630307629	0.441234424	0.147499079	0.109946253	23.40112545	24.91787744	-0.189073205	-0.037552826	1.516751988	3.275341838	1.302609569	-1.972732269	6.494469319	3.358522496	-3.135946823	-9.738241311	-7.399611163
m	3.57	Ho05	CF12,Fa03	CF12	Fa03	5.43	4.29	-1.14	B3	3	-3	3	6174	6405	231	-1.2456	-1.4974	-0.2518	527	441	-86	1201	1482	281	105.4	78.88	-26.52	169.3	65.2	63.9	-13.68	-77.58	0.366576637	0.323114322	0.079346661	0.088076971	21.64531315	27.25876416	-0.043462315	0.00873031	5.613451013	1.387334641	4.379734715	2.992400074	5.951176529	2.62296962	-3.328206909	-6.869829181	-4.664930527
m	3.57	Ho05	CF07,Fa02	CF07	Fa02	5.14	5.29	0.15	B1	1	-1	1	6130	5623	-507	-0.4354	-0.883	-0.4476	515	765	250	1332	1360	28	160.2	133.3	-26.9	157.3	135.4	-2.9	2.1	5	0.43620072	0.498627098	0.110555662	0.10009276	25.34513515	20.07367036	0.062426378	-0.010462902	-5.271464783	4.426606308	2.847607052	-1.578999256	6.825313439	8.654758052	1.829444613	-9.384479526	-8.470232391
m	3.57	Ho05	CF02,CF03	CF02	CF03	4.57	4.71	0.14	0	0	0	0	5161	5796	635	1.0181	-1.6114	-2.6295	656	720	64	1474	1383	-91	112.3	129.5	17.2	189.7	154.5	77.4	25	-52.4	0.435772754	0.630307629	0.115835758	0.147499079	26.58168895	23.40112545	0.194534875	0.031663321	-3.180563498	3.101358549	3.275341838	0.173983289	8.737714568	6.494469319	-2.243245249	-9.362339862	-9.738241311
m	3.57	Ho05	EX03,EX04	EX03	EX04	5	5.43	0.43	B1	1	-1	1	5838	5944	106	-0.6274	0.1354	0.7628	592	693	101	1233	1125	-108	148.1	127.8	-20.3	143.3	114.9	-4.8	-12.9	-8.1	0.388180669	0.441234424	0.104353547	0.109946253	26.88272635	24.91787744	0.053053755	0.005592706	-1.964848911	1.74491368	1.302609569	-0.442304111	8.56318209	3.358522496	-5.204659594	-8.535371704	-7.399611163
m	3.57	Ho05	CF05,EX05	CF05	EX05	5	5	0	0	0	0	0	4873	6343	1470	-1.484	-1.1324	0.3516	438	585	147	1027	1165	138	116	139.5	23.5	191	178.2	75	38.7	-36.3	0.393344006	0.441747338	0.092523197	0.106297989	23.52220839	24.06307404	0.048403332	0.013774792	0.540865642	-1.70133196	4.636314662	6.337646622	8.517780032	3.404824404	-5.112955628	-4.430227905	-9.857111224
m	3.57	Ho05	CF04,Fa09	CF04	Fa09	4.14	5.29	1.15	A1	-1	1	-1	2823	5781	2958	0.1147	-0.8475	-0.9622	352	578	226	974	1439	465	124	109.8	-14.2	124.6	57.1	0.6	-52.7	-53.3	0.444678748	0.307199614	0.073011048	0.085790426	16.41883007	27.92660605	-0.137479134	0.012779378	11.50777598	-0.067559254	3.746393452	3.813952706	9.090734147	6.471643836	-2.619090311	-4.123045286	-8.968148442
m	3.57	Ho05	CF07,Fa04	CF07	Fa04	5.14	4.43	-0.71	B2	2	-2	2	6130	5234	-896	-0.4354	-0.4936	-0.0582	515	421	-94	1332	916	-416	160.2	110.6	-49.6	157.3	117.8	-2.9	7.2	10.1	0.43620072	0.356749223	0.110555662	0.0932834	25.34513515	26.14817188	-0.079451497	-0.017272262	0.803036729	4.426606308	1.841511376	-2.585094932	6.825313439	6.461347382	-0.363966057	-9.384479526	-7.674902345
m	3.57	Ho05	EX03,Fa06	EX03	Fa06	5	5.43	0.43	A1	-1	1	-1	5838	5179	-659	-0.6274	-1.1398	-0.5124	592	546	-46	1233	1489	256	148.1	140.5	-7.6	143.3	157	-4.8	16.5	21.3	0.388180669	0.187174105	0.104353547	0.079949862	26.88272635	42.71416818	-0.201006564	-0.024403685	15.83144183	1.74491368	2.349894107	0.604980427	8.56318209	3.987353674	-4.575828416	-8.535371704	1.081985382
m	3.57	Ho05	EX04,Fa02	EX04	Fa02	5.43	5.29	-0.14	B1	1	-1	1	5944	5623	-321	0.1354	-0.883	-1.0184	693	765	72	1125	1360	235	127.8	133.3	5.5	114.9	135.4	-12.9	2.1	15	0.441234424	0.498627098	0.109946253	0.10009276	24.91787744	20.07367036	0.057392674	-0.009853493	-4.844207077	1.302609569	2.847607052	1.544997483	3.358522496	8.654758052	5.296235556	-7.399611163	-8.470232391
m	3.57	Ho05	EX04,Fa09	EX04	Fa09	5.43	5.29	-0.14	0	0	0	0	5944	5781	-163	0.1354	-0.8475	-0.9829	693	578	-115	1125	1439	314	127.8	109.8	-18	114.9	57.1	-12.9	-52.7	-39.8	0.441234424	0.307199614	0.109946253	0.085790426	24.91787744	27.92660605	-0.13403481	-0.024155827	3.008728613	1.302609569	3.746393452	2.443783883	3.358522496	6.471643836	3.11312134	-7.399611163	-8.968148442
m	3.57	Ho05	Fa02,Fa03	Fa02	Fa03	5.29	4.29	-1	B3	3	-3	3	5623	6405	782	-0.883	-1.4974	-0.6144	765	441	-324	1360	1482	122	133.3	78.88	-54.42	135.4	65.2	2.1	-13.68	-15.78	0.498627098	0.323114322	0.10009276	0.088076971	20.07367036	27.25876416	-0.175512776	-0.012015789	7.185093795	2.847607052	4.379734715	1.532127663	8.654758052	2.62296962	-6.031788432	-8.470232391	-4.664930527
m	3.57	Ho05	CF08,Fa04	CF08	Fa04	5.29	4.43	-0.86	0	0	0	0	5715	5234	-481	0.4121	-0.4936	-0.9057	573	421	-152	1206	916	-290	112.4	110.6	-1.8	102.8	117.8	-9.6	7.2	16.8	0.555324784	0.356749223	0.119148342	0.0932834	21.45561398	26.14817188	-0.198575561	-0.025864942	4.692557895	3.433425711	1.841511376	-1.591914335	6.016214779	6.461347382	0.445132603	-9.783119757	-7.674902345
m	3.57	Ho05	EX04,EX05	EX04	EX05	5.43	5	-0.43	0	0	0	0	5944	6343	399	0.1354	-1.1324	-1.2678	693	585	-108	1125	1165	40	127.8	139.5	11.7	114.9	178.2	-12.9	38.7	51.6	0.441234424	0.441747338	0.109946253	0.106297989	24.91787744	24.06307404	0.000512914	-0.003648264	-0.854803404	1.302609569	4.636314662	3.333705093	3.358522496	3.404824404	0.046301908	-7.399611163	-9.857111224
m	3.57	Ho05	CF01,CF05	CF01	CF05	5.86	5	-0.86	B1	1	-1	1	5677	4873	-804	-1.2071	-1.484	-0.2769	603	438	-165	1288	1027	-261	161.3	116	-45.3	192	191	30.7	75	44.3	0.406440405	0.393344006	0.067680598	0.092523197	16.65203488	23.52220839	-0.013096399	0.024842599	6.870173517	0.545566101	-1.70133196	-2.246898061	6.380849677	8.517780032	2.136930355	-7.183554364	-4.430227905
m	3.57	Ho05	CF02,Fa04	CF02	Fa04	4.57	4.43	-0.14	B2	2	-2	2	5161	5234	73	1.0181	-0.4936	-1.5117	656	421	-235	1474	916	-558	112.3	110.6	-1.7	189.7	117.8	77.4	7.2	-70.2	0.435772754	0.356749223	0.115835758	0.0932834	26.58168895	26.14817188	-0.079023531	-0.022552358	-0.433517074	3.101358549	1.841511376	-1.259847173	8.737714568	6.461347382	-2.276367186	-9.362339862	-7.674902345
m	3.57	Ho05	CF07,Fa08	CF07	Fa08	5.14	5.43	0.29	0	0	0	0	6130	5944	-186	-0.4354	-0.8369	-0.4015	515	649	134	1332	1320	-12	160.2	133.8	-26.4	157.3	227.3	-2.9	93.5	96.4	0.43620072	0.364349979	0.110555662	0.077717325	25.34513515	21.33040469	-0.071850741	-0.032838337	-4.01473046	4.426606308	3.490293466	-0.936312842	6.825313439	7.21707515	0.391761711	-9.384479526	-10.49284381
m	3.57	Ho05	CF05,Fa06	CF05	Fa06	5	5.43	0.43	0	0	0	0	4873	5179	306	-1.484	-1.1398	0.3442	438	546	108	1027	1489	462	116	140.5	24.5	191	157	75	16.5	-58.5	0.393344006	0.187174105	0.092523197	0.079949862	23.52220839	42.71416818	-0.206169901	-0.012573335	19.19195979	-1.70133196	2.349894107	4.051226067	8.517780032	3.987353674	-4.530426358	-4.430227905	1.081985382
m	3.57	Ho05	CF08,EX04	CF08	EX04	5.29	5.43	0.14	0	0	0	0	5715	5944	229	0.4121	0.1354	-0.2767	573	693	120	1206	1125	-81	112.4	127.8	15.4	102.8	114.9	-9.6	-12.9	-3.3	0.555324784	0.441234424	0.119148342	0.109946253	21.45561398	24.91787744	-0.11409036	-0.009202089	3.462263459	3.433425711	1.302609569	-2.130816142	6.016214779	3.358522496	-2.657692283	-9.783119757	-7.399611163
m	3.57	Ho05	CF08,CF10	CF08	CF10	5.29	3.57	-1.72	0	0	0	0	5715	3533	-2182	0.4121	-0.3612	-0.7733	573	421	-152	1206	1058	-148	112.4	109.5	-2.9	102.8	115.4	-9.6	5.9	15.5	0.555324784	0.434461543	0.119148342	0.060767737	21.45561398	13.98690816	-0.120863241	-0.058380605	-7.468705824	3.433425711	0.639366419	-2.794059292	6.016214779	8.069663928	2.053449149	-9.783119757	-4.098734637
m	3.57	Ho05	CF12,Fa04	CF12	Fa04	5.43	4.43	-1	B2	2	-2	2	6174	5234	-940	-1.2456	-0.4936	0.752	527	421	-106	1201	916	-285	105.4	110.6	5.2	169.3	117.8	63.9	7.2	-56.7	0.366576637	0.356749223	0.079346661	0.0932834	21.64531315	26.14817188	-0.009827414	0.013936739	4.502858731	1.387334641	1.841511376	0.454176735	5.951176529	6.461347382	0.510170853	-6.869829181	-7.674902345
m	3.57	Ho05	Fa06,Fa09	Fa06	Fa09	5.43	5.29	-0.14	0	0	0	0	5179	5781	602	-1.1398	-0.8475	0.2923	546	578	32	1489	1439	-50	140.5	109.8	-30.7	157	57.1	16.5	-52.7	-69.2	0.187174105	0.307199614	0.079949862	0.085790426	42.71416818	27.92660605	0.120025509	0.005840564	-14.78756213	2.349894107	3.746393452	1.396499345	3.987353674	6.471643836	2.484290162	1.081985382	-8.968148442
m	3.57	Ho05	CF05,CF10	CF05	CF10	5	3.57	-1.43	B1	1	-1	1	4873	3533	-1340	-1.484	-0.3612	1.1228	438	421	-17	1027	1058	31	116	109.5	-6.5	191	115.4	75	5.9	-69.1	0.393344006	0.434461543	0.092523197	0.060767737	23.52220839	13.98690816	0.041117537	-0.03175546	-9.535300237	-1.70133196	0.639366419	2.340698379	8.517780032	8.069663928	-0.448116104	-4.430227905	-4.098734637
m	3.57	Ho05	CF02,CF07	CF02	CF07	4.57	5.14	0.57	A1	-1	1	-1	5161	6130	969	1.0181	-0.4354	-1.4535	656	515	-141	1474	1332	-142	112.3	160.2	47.9	189.7	157.3	77.4	-2.9	-80.3	0.435772754	0.43620072	0.115835758	0.110555662	26.58168895	25.34513515	0.000427966	-0.005280096	-1.236553803	3.101358549	4.426606308	1.325247759	8.737714568	6.825313439	-1.912401129	-9.362339862	-9.384479526
m	3.57	Ho05	CF05,Fa03	CF05	Fa03	5	4.29	-0.71	B3	3	-3	3	4873	6405	1532	-1.484	-1.4974	-0.0134	438	441	3	1027	1482	455	116	78.88	-37.12	191	65.2	75	-13.68	-88.68	0.393344006	0.323114322	0.092523197	0.088076971	23.52220839	27.25876416	-0.070229684	-0.004446226	3.736555765	-1.70133196	4.379734715	6.081066675	8.517780032	2.62296962	-5.894810412	-4.430227905	-4.664930527
m	3.57	Ho05	CF03,CF04	CF03	CF04	4.71	4.14	-0.57	B1	1	-1	1	5796	2823	-2973	-1.6114	0.1147	1.7261	720	352	-368	1383	974	-409	129.5	124	-5.5	154.5	124.6	25	0.6	-24.4	0.630307629	0.444678748	0.147499079	0.073011048	23.40112545	16.41883007	-0.185628881	-0.074488031	-6.982295381	3.275341838	-0.067559254	-3.342901092	6.494469319	9.090734147	2.596264828	-9.738241311	-4.123045286
m	3.57	Ho05	EX04,Fa06	EX04	Fa06	5.43	5.43	0	A1	-1	1	-1	5944	5179	-765	0.1354	-1.1398	-1.2752	693	546	-147	1125	1489	364	127.8	140.5	12.7	114.9	157	-12.9	16.5	29.4	0.441234424	0.187174105	0.109946253	0.079949862	24.91787744	42.71416818	-0.254060319	-0.029996391	17.79629074	1.302609569	2.349894107	1.047284538	3.358522496	3.987353674	0.628831178	-7.399611163	1.081985382
m	3.57	Ho05	CF10,Fa02	CF10	Fa02	3.57	5.29	1.72	0	0	0	0	3533	5623	2090	-0.3612	-0.883	-0.5218	421	765	344	1058	1360	302	109.5	133.3	23.8	115.4	135.4	5.9	2.1	-3.8	0.434461543	0.498627098	0.060767737	0.10009276	13.98690816	20.07367036	0.064165555	0.039325023	6.086762207	0.639366419	2.847607052	2.208240633	8.069663928	8.654758052	0.585094124	-4.098734637	-8.470232391
m	3.57	Ho05	CF07,Fa03	CF07	Fa03	5.14	4.29	-0.85	B2	2	-2	2	6130	6405	275	-0.4354	-1.4974	-1.062	515	441	-74	1332	1482	150	160.2	78.88	-81.32	157.3	65.2	-2.9	-13.68	-10.78	0.43620072	0.323114322	0.110555662	0.088076971	25.34513515	27.25876416	-0.113086398	-0.022478691	1.913629012	4.426606308	4.379734715	-0.046871593	6.825313439	2.62296962	-4.202343819	-9.384479526	-4.664930527
m	3.57	Ho05	CF10,Fa03	CF10	Fa03	3.57	4.29	0.72	B1	1	-1	1	3533	6405	2872	-0.3612	-1.4974	-1.1362	421	441	20	1058	1482	424	109.5	78.88	-30.62	115.4	65.2	5.9	-13.68	-19.58	0.434461543	0.323114322	0.060767737	0.088076971	13.98690816	27.25876416	-0.111347221	0.027309234	13.271856	0.639366419	4.379734715	3.740368296	8.069663928	2.62296962	-5.446694308	-4.098734637	-4.664930527
m	3.57	Ho05	CF01,EX05	CF01	EX05	5.86	5	-0.86	0	0	0	0	5677	6343	666	-1.2071	-1.1324	0.0747	603	585	-18	1288	1165	-123	161.3	139.5	-21.8	192	178.2	30.7	38.7	8	0.406440405	0.441747338	0.067680598	0.106297989	16.65203488	24.06307404	0.035306933	0.038617391	7.411039159	0.545566101	4.636314662	4.090748561	6.380849677	3.404824404	-2.976025273	-7.183554364	-9.857111224
m	3.57	Ho05	CF07,EX04	CF07	EX04	5.14	5.43	0.29	B1	1	-1	1	6130	5944	-186	-0.4354	0.1354	0.5708	515	693	178	1332	1125	-207	160.2	127.8	-32.4	157.3	114.9	-2.9	-12.9	-10	0.43620072	0.441234424	0.110555662	0.109946253	25.34513515	24.91787744	0.005033704	-0.000609409	-0.427257707	4.426606308	1.302609569	-3.123996739	6.825313439	3.358522496	-3.466790943	-9.384479526	-7.399611163
m	3.57	Ho05	CF03,Fa03	CF03	Fa03	4.71	4.29	-0.42	B2	2	-2	2	5796	6405	609	-1.6114	-1.4974	0.114	720	441	-279	1383	1482	99	129.5	78.88	-50.62	154.5	65.2	25	-13.68	-38.68	0.630307629	0.323114322	0.147499079	0.088076971	23.40112545	27.25876416	-0.307193307	-0.059422108	3.857638707	3.275341838	4.379734715	1.104392877	6.494469319	2.62296962	-3.871499699	-9.738241311	-4.664930527
m	3.57	Ho05	CF01,CF10	CF01	CF10	5.86	3.57	-2.29	B1	1	-1	1	5677	3533	-2144	-1.2071	-0.3612	0.8459	603	421	-182	1288	1058	-230	161.3	109.5	-51.8	192	115.4	30.7	5.9	-24.8	0.406440405	0.434461543	0.067680598	0.060767737	16.65203488	13.98690816	0.028021138	-0.006912861	-2.665126721	0.545566101	0.639366419	0.093800318	6.380849677	8.069663928	1.688814251	-7.183554364	-4.098734637
m	3.57	Ho05	CF07,Fa09	CF07	Fa09	5.14	5.29	0.15	B1	1	-1	1	6130	5781	-349	-0.4354	-0.8475	-0.4121	515	578	63	1332	1439	107	160.2	109.8	-50.4	157.3	57.1	-2.9	-52.7	-49.8	0.43620072	0.307199614	0.110555662	0.085790426	25.34513515	27.92660605	-0.129001106	-0.024765236	2.581470906	4.426606308	3.746393452	-0.680212856	6.825313439	6.471643836	-0.353669603	-9.384479526	-8.968148442
m	3.57	Ho05	CF03,Ex05	CF03	Ex05	4.71	5	0.29	0	0	0	0	5796	6343	547	-1.6114	-1.1324	0.479	720	585	-135	1383	1165	-218	129.5	139.5	10	154.5	178.2	25	38.7	13.7	0.630307629	0.441747338	0.147499079	0.106297989	23.40112545	24.06307404	-0.188560291	-0.04120109	0.661948584	3.275341838	4.636314662	1.360972824	6.494469319	3.404824404	-3.089644915	-9.738241311	-9.857111224
m	3.57	Ho05	CF08,Fa03	CF08	Fa03	5.29	4.29	-1	B1	1	-1	1	5715	6405	690	0.4121	-1.4974	-1.9095	573	441	-132	1206	1482	276	112.4	78.88	-33.52	102.8	65.2	-9.6	-13.68	-4.08	0.555324784	0.323114322	0.119148342	0.088076971	21.45561398	27.25876416	-0.232210462	-0.031071371	5.803150178	3.433425711	4.379734715	0.946309004	6.016214779	2.62296962	-3.393245159	-9.783119757	-4.664930527
m	3.57	Ho05	CF04,EX05	CF04	EX05	4.14	5	0.86	0	0	0	0	2823	6343	3520	0.1147	-1.1324	-1.2471	352	585	233	974	1165	191	124	139.5	15.5	124.6	178.2	0.6	38.7	38.1	0.444678748	0.441747338	0.073011048	0.106297989	16.41883007	24.06307404	-0.00293141	0.033286941	7.644243965	-0.067559254	4.636314662	4.703873916	9.090734147	3.404824404	-5.685909743	-4.123045286	-9.857111224
m	3.57	Ho05	CF04,Fa04	CF04	Fa04	4.14	4.43	0.29	0	0	0	0	2823	5234	2411	0.1147	-0.4936	-0.6083	352	421	69	974	916	-58	124	110.6	-13.4	124.6	117.8	0.6	7.2	6.6	0.444678748	0.356749223	0.073011048	0.0932834	16.41883007	26.14817188	-0.087929525	0.020272352	9.729341805	-0.067559254	1.841511376	1.90907063	9.090734147	6.461347382	-2.629386765	-4.123045286	-7.674902345
m	3.57	Ho05	CF01,Fa03	CF01	Fa03	5.86	4.29	-1.57	B2	2	-2	2	5677	6405	728	-1.2071	-1.4974	-0.2903	603	441	-162	1288	1482	194	161.3	78.88	-82.42	192	65.2	30.7	-13.68	-44.38	0.406440405	0.323114322	0.067680598	0.088076971	16.65203488	27.25876416	-0.083326083	0.020396373	10.60672928	0.545566101	4.379734715	3.834168614	6.380849677	2.62296962	-3.757880057	-7.183554364	-4.664930527
m	3.57	Ho05	CF02,CF10	CF02	CF10	4.57	3.57	-1	B1	1	-1	1	5161	3533	-1628	1.0181	-0.3612	-1.3793	656	421	-235	1474	1058	-416	112.3	109.5	-2.8	189.7	115.4	77.4	5.9	-71.5	0.435772754	0.434461543	0.115835758	0.060767737	26.58168895	13.98690816	-0.001311211	-0.055068021	-12.59478079	3.101358549	0.639366419	-2.46199213	8.737714568	8.069663928	-0.66805064	-9.362339862	-4.098734637
m	3.57	Ho05	EX05,Fa01	EX05	Fa01	5	5.57	0.57	B2	2	-2	2	6343	6054	-289	-1.1324	-1.4289	-0.2965	585	454	-131	1165	1109	-56	139.5	108.4	-31.1	178.2	100.8	38.7	-7.6	-46.3	0.441747338	0.509546638	0.106297989	0.115481715	24.06307404	22.66362024	0.0677993	0.009183726	-1.399453794	4.636314662	3.803412917	-0.832901745	3.404824404	6.055654279	2.650829875	-9.857111224	-7.403792164
m	3.57	Ho05	Fa03,Fa09	Fa03	Fa09	4.29	5.29	1	A1	-1	1	-1	6405	5781	-624	-1.4974	-0.8475	0.6499	441	578	137	1482	1439	-43	78.88	109.8	30.92	65.2	57.1	-13.68	-52.7	-39.02	0.323114322	0.307199614	0.088076971	0.085790426	27.25876416	27.92660605	-0.015914708	-0.002286545	0.667841894	4.379734715	3.746393452	-0.633341263	2.62296962	6.471643836	3.848674216	-4.664930527	-8.968148442
m	3.57	Ho05	CF02,Fa06	CF02	Fa06	4.57	5.43	0.86	0	0	0	0	5161	5179	18	1.0181	-1.1398	-2.1579	656	546	-110	1474	1489	15	112.3	140.5	28.2	189.7	157	77.4	16.5	-60.9	0.435772754	0.187174105	0.115835758	0.079949862	26.58168895	42.71416818	-0.248598649	-0.035885896	16.13247923	3.101358549	2.349894107	-0.751464442	8.737714568	3.987353674	-4.750360894	-9.362339862	1.081985382
m	3.57	Ho05	EX04,Fa03	EX04	Fa03	5.43	4.29	-1.14	B2	2	-2	2	5944	6405	461	0.1354	-1.4974	-1.6328	693	441	-252	1125	1482	357	127.8	78.88	-48.92	114.9	65.2	-12.9	-13.68	-0.78	0.441234424	0.323114322	0.109946253	0.088076971	24.91787744	27.25876416	-0.118120102	-0.021869282	2.340886719	1.302609569	4.379734715	3.077125146	3.358522496	2.62296962	-0.735552876	-7.399611163	-4.664930527
m	3.57	Ho05	CF12,Fa06	CF12	Fa06	5.43	5.43	0	A1	-1	1	-1	6174	5179	-995	-1.2456	-1.1398	0.1058	527	546	19	1201	1489	288	105.4	140.5	35.1	169.3	157	63.9	16.5	-47.4	0.366576637	0.187174105	0.079346661	0.079949862	21.64531315	42.71416818	-0.179402532	0.000603201	21.06885503	1.387334641	2.349894107	0.962559466	5.951176529	3.987353674	-1.963822855	-6.869829181	1.081985382
m	3.57	Ho05	CF01,CF04	CF01	CF04	5.86	4.14	-1.72	B1	1	-1	1	5677	2823	-2854	-1.2071	0.1147	1.3218	603	352	-251	1288	974	-314	161.3	124	-37.3	192	124.6	30.7	0.6	-30.1	0.406440405	0.444678748	0.067680598	0.073011048	16.65203488	16.41883007	0.038238343	0.00533045	-0.233204806	0.545566101	-0.067559254	-0.613125355	6.380849677	9.090734147	2.70988447	-7.183554364	-4.123045286
m	3.57	Ho05	CF04,CF12	CF04	CF12	4.14	5.43	1.29	0	0	0	0	2823	6174	3351	0.1147	-1.2456	-1.3603	352	527	175	974	1201	227	124	105.4	-18.6	124.6	169.3	0.6	63.9	63.3	0.444678748	0.366576637	0.073011048	0.079346661	16.41883007	21.64531315	-0.078102111	0.006335613	5.226483074	-0.067559254	1.387334641	1.454893895	9.090734147	5.951176529	-3.139557618	-4.123045286	-6.869829181
m	3.57	Ho05	CF12,Fa08	CF12	Fa08	5.43	5.43	0	0	0	0	0	6174	5944	-230	-1.2456	-0.8369	0.4087	527	649	122	1201	1320	119	105.4	133.8	28.4	169.3	227.3	63.9	93.5	29.6	0.366576637	0.364349979	0.079346661	0.077717325	21.64531315	21.33040469	-0.002226658	-0.001629336	-0.314908459	1.387334641	3.490293466	2.102958825	5.951176529	7.21707515	1.265898621	-6.869829181	-10.49284381
m	3.57	Ho05	EX05,Fa06	EX05	Fa06	5	5.43	0.43	0	0	0	0	6343	5179	-1164	-1.1324	-1.1398	-0.0074	585	546	-39	1165	1489	324	139.5	140.5	1	178.2	157	38.7	16.5	-22.2	0.441747338	0.187174105	0.106297989	0.079949862	24.06307404	42.71416818	-0.254573233	-0.026348127	18.65109414	4.636314662	2.349894107	-2.286420555	3.404824404	3.987353674	0.58252927	-9.857111224	1.081985382
m	3.57	Ho05	CF04,Fa02	CF04	Fa02	4.14	5.29	1.15	0	0	0	0	2823	5623	2800	0.1147	-0.883	-0.9977	352	765	413	974	1360	386	124	133.3	9.3	124.6	135.4	0.6	2.1	1.5	0.444678748	0.498627098	0.073011048	0.10009276	16.41883007	20.07367036	0.05394835	0.027081712	3.654840292	-0.067559254	2.847607052	2.915166306	9.090734147	8.654758052	-0.435976095	-4.123045286	-8.470232391
m	3.57	Ho05	CF07,CF10	CF07	CF10	5.14	3.57	-1.57	B1	1	-1	1	6130	3533	-2597	-0.4354	-0.3612	0.0742	515	421	-94	1332	1058	-274	160.2	109.5	-50.7	157.3	115.4	-2.9	5.9	8.8	0.43620072	0.434461543	0.110555662	0.060767737	25.34513515	13.98690816	-0.001739177	-0.049787925	-11.35822699	4.426606308	0.639366419	-3.787239889	6.825313439	8.069663928	1.244350489	-9.384479526	-4.098734637
m	3.57	Ho05	CF05,Fa01	CF05	Fa01	5	5.57	0.57	B2	2	-2	2	4873	6054	1181	-1.484	-1.4289	0.0551	438	454	16	1027	1109	82	116	108.4	-7.6	191	100.8	75	-7.6	-82.6	0.393344006	0.509546638	0.092523197	0.115481715	23.52220839	22.66362024	0.116202632	0.022958518	-0.858588151	-1.70133196	3.803412917	5.504744877	8.517780032	6.055654279	-2.462125753	-4.430227905	-7.403792164
m	3.57	Ho05	CF04,CF08	CF04	CF08	4.14	5.29	1.15	0	0	0	0	2823	5715	2892	0.1147	0.4121	0.2974	352	573	221	974	1206	232	124	112.4	-11.6	124.6	102.8	0.6	-9.6	-10.2	0.444678748	0.555324784	0.073011048	0.119148342	16.41883007	21.45561398	0.110646036	0.046137294	5.03678391	-0.067559254	3.433425711	3.500984965	9.090734147	6.016214779	-3.074519368	-4.123045286	-9.783119757
m	3.57	Ho05	Fa03,Fa06	Fa03	Fa06	4.29	5.43	1.14	A2	-2	2	-2	6405	5179	-1226	-1.4974	-1.1398	0.3576	441	546	105	1482	1489	7	78.88	140.5	61.62	65.2	157	-13.68	16.5	30.18	0.323114322	0.187174105	0.088076971	0.079949862	27.25876416	42.71416818	-0.135940217	-0.008127109	15.45540402	4.379734715	2.349894107	-2.029840608	2.62296962	3.987353674	1.364384054	-4.664930527	1.081985382
m	3.57	Ho05	CF05,CF12	CF05	CF12	5	5.43	0.43	0	0	0	0	4873	6174	1301	-1.484	-1.2456	0.2384	438	527	89	1027	1201	174	116	105.4	-10.6	191	169.3	75	63.9	-11.1	0.393344006	0.366576637	0.092523197	0.079346661	23.52220839	21.64531315	-0.026767369	-0.013176536	-1.876895249	-1.70133196	1.387334641	3.088666601	8.517780032	5.951176529	-2.566603503	-4.430227905	-6.869829181
m	3.57	Ho05	CF07,Fa06	CF07	Fa06	5.14	5.43	0.29	0	0	0	0	6130	5179	-951	-0.4354	-1.1398	-0.7044	515	546	31	1332	1489	157	160.2	140.5	-19.7	157.3	157	-2.9	16.5	19.4	0.43620072	0.187174105	0.110555662	0.079949862	25.34513515	42.71416818	-0.249026615	-0.0306058	17.36903303	4.426606308	2.349894107	-2.076712201	6.825313439	3.987353674	-2.837959765	-9.384479526	1.081985382
m	3.57	Ho05	CF10,EX04	CF10	EX04	3.57	5.43	1.86	0	0	0	0	3533	5944	2411	-0.3612	0.1354	0.4966	421	693	272	1058	1125	67	109.5	127.8	18.3	115.4	114.9	5.9	-12.9	-18.8	0.434461543	0.441234424	0.060767737	0.109946253	13.98690816	24.91787744	0.006772881	0.049178516	10.93096928	0.639366419	1.302609569	0.66324315	8.069663928	3.358522496	-4.711141432	-4.098734637	-7.399611163
m	3.57	Ho05	CF12,Fa09	CF12	Fa09	5.43	5.29	-0.14	0	0	0	0	6174	5781	-393	-1.2456	-0.8475	0.3981	527	578	51	1201	1439	238	105.4	109.8	4.4	169.3	57.1	63.9	-52.7	-116.6	0.366576637	0.307199614	0.079346661	0.085790426	21.64531315	27.92660605	-0.059377023	0.006443765	6.281292907	1.387334641	3.746393452	2.359058811	5.951176529	6.471643836	0.520467307	-6.869829181	-8.968148442
m	3.57	Ho05	CF12,Fa02	CF12	Fa02	5.43	5.29	-0.14	0	0	0	0	6174	5623	-551	-1.2456	-0.883	0.3626	527	765	238	1201	1360	159	105.4	133.3	27.9	169.3	135.4	63.9	2.1	-61.8	0.366576637	0.498627098	0.079346661	0.10009276	21.64531315	20.07367036	0.132050461	0.020746099	-1.571642782	1.387334641	2.847607052	1.460272411	5.951176529	8.654758052	2.703581523	-6.869829181	-8.470232391
m	3.57	Ho05	CF04,CF05	CF04	CF05	4.14	5	0.86	0	0	0	0	2823	4873	2050	0.1147	-1.484	-1.5987	352	438	86	974	1027	53	124	116	-8	124.6	191	0.6	75	74.4	0.444678748	0.393344006	0.073011048	0.092523197	16.41883007	23.52220839	-0.051334742	0.019512149	7.103378323	-0.067559254	-1.70133196	-1.633772706	9.090734147	8.517780032	-0.572954115	-4.123045286	-4.430227905
m	3.57	Ho05	Fa01,Fa06	Fa01	Fa06	5.57	5.43	-0.14	A1	-1	1	-1	6054	5179	-875	-1.4289	-1.1398	0.2891	454	546	92	1109	1489	380	108.4	140.5	32.1	100.8	157	-7.6	16.5	24.1	0.509546638	0.187174105	0.115481715	0.079949862	22.66362024	42.71416818	-0.322372533	-0.035531853	20.05054794	3.803412917	2.349894107	-1.45351881	6.055654279	3.987353674	-2.068300605	-7.403792164	1.081985382
m	3.57	Ho05	Fa03,Fa08	Fa03	Fa08	4.29	5.43	1.14	A1	-1	1	-1	6405	5944	-461	-1.4974	-0.8369	0.6605	441	649	208	1482	1320	-162	78.88	133.8	54.92	65.2	227.3	-13.68	93.5	107.18	0.323114322	0.364349979	0.088076971	0.077717325	27.25876416	21.33040469	0.041235657	-0.010359646	-5.928359472	4.379734715	3.490293466	-0.889441249	2.62296962	7.21707515	4.59410553	-4.664930527	-10.49284381
m	3.57	Ho05	Fa01,Fa09	Fa01	Fa09	5.57	5.29	-0.28	0	0	0	0	6054	5781	-273	-1.4289	-0.8475	0.5814	454	578	124	1109	1439	330	108.4	109.8	1.4	100.8	57.1	-7.6	-52.7	-45.1	0.509546638	0.307199614	0.115481715	0.085790426	22.66362024	27.92660605	-0.202347024	-0.029691289	5.26298581	3.803412917	3.746393452	-0.057019465	6.055654279	6.471643836	0.415989557	-7.403792164	-8.968148442
m	3.57	Ho05	CF10,Fa08	CF10	Fa08	3.57	5.43	1.86	A1	-1	1	-1	3533	5944	2411	-0.3612	-0.8369	-0.4757	421	649	228	1058	1320	262	109.5	133.8	24.3	115.4	227.3	5.9	93.5	87.6	0.434461543	0.364349979	0.060767737	0.077717325	13.98690816	21.33040469	-0.070111564	0.016949588	7.34349653	0.639366419	3.490293466	2.850927047	8.069663928	7.21707515	-0.852588778	-4.098734637	-10.49284381
m	3.57	Ho05	CF03,Fa06	CF03	Fa06	4.71	5.43	0.72	0	0	0	0	5796	5179	-617	-1.6114	-1.1398	0.4716	720	546	-174	1383	1489	106	129.5	140.5	11	154.5	157	25	16.5	-8.5	0.630307629	0.187174105	0.147499079	0.079949862	23.40112545	42.71416818	-0.443133524	-0.067549217	19.31304273	3.275341838	2.349894107	-0.925447731	6.494469319	3.987353674	-2.507115645	-9.738241311	1.081985382
m	3.57	Ho05	CF04,EX03	CF04	EX03	4.14	5	0.86	0	0	0	0	2823	5838	3015	0.1147	-0.6274	-0.7421	352	592	240	974	1233	259	124	148.1	24.1	124.6	143.3	0.6	-4.8	-5.4	0.444678748	0.388180669	0.073011048	0.104353547	16.41883007	26.88272635	-0.056498079	0.031342499	10.46389628	-0.067559254	1.74491368	1.812472934	9.090734147	8.56318209	-0.527552057	-4.123045286	-8.535371704
m	3.57	Ho05	CF02,CF05	CF02	CF05	4.57	5	0.43	B1	1	-1	1	5161	4873	-288	1.0181	-1.484	-2.5021	656	438	-218	1474	1027	-447	112.3	116	3.7	189.7	191	77.4	75	-2.4	0.435772754	0.393344006	0.115835758	0.092523197	26.58168895	23.52220839	-0.042428748	-0.023312561	-3.059480556	3.101358549	-1.70133196	-4.802690509	8.737714568	8.517780032	-0.219934536	-9.362339862	-4.430227905
m	3.57	Ho05	EX05,Fa02	EX05	Fa02	5	5.29	0.29	0	0	0	0	6343	5623	-720	-1.1324	-0.883	0.2494	585	765	180	1165	1360	195	139.5	133.3	-6.2	178.2	135.4	38.7	2.1	-36.6	0.441747338	0.498627098	0.106297989	0.10009276	24.06307404	20.07367036	0.05687976	-0.006205229	-3.989403673	4.636314662	2.847607052	-1.78870761	3.404824404	8.654758052	5.249933648	-9.857111224	-8.470232391
m	3.57	Ho05	CF04,EX04	CF04	EX04	4.14	5.43	1.29	0	0	0	0	2823	5944	3121	0.1147	0.1354	0.0207	352	693	341	974	1125	151	124	127.8	3.8	124.6	114.9	0.6	-12.9	-13.5	0.444678748	0.441234424	0.073011048	0.109946253	16.41883007	24.91787744	-0.003444324	0.036935205	8.499047369	-0.067559254	1.302609569	1.370168823	9.090734147	3.358522496	-5.732211651	-4.123045286	-7.399611163
m	3.57	Ho05	Fa04,Fa09	Fa04	Fa09	4.43	5.29	0.86	0	0	0	0	5234	5781	547	-0.4936	-0.8475	-0.3539	421	578	157	916	1439	523	110.6	109.8	-0.8	117.8	57.1	7.2	-52.7	-59.9	0.356749223	0.307199614	0.0932834	0.085790426	26.14817188	27.92660605	-0.049549609	-0.007492974	1.778434177	1.841511376	3.746393452	1.904882076	6.461347382	6.471643836	0.010296454	-7.674902345	-8.968148442
m	3.57	Ho05	CF02,Fa08	CF02	Fa08	4.57	5.43	0.86	0	0	0	0	5161	5944	783	1.0181	-0.8369	-1.855	656	649	-7	1474	1320	-154	112.3	133.8	21.5	189.7	227.3	77.4	93.5	16.1	0.435772754	0.364349979	0.115835758	0.077717325	26.58168895	21.33040469	-0.071422775	-0.038118433	-5.251284263	3.101358549	3.490293466	0.388934917	8.737714568	7.21707515	-1.520639418	-9.362339862	-10.49284381
m	3.57	Ho05	CF08,EX05	CF08	EX05	5.29	5	-0.29	0	0	0	0	5715	6343	628	0.4121	-1.1324	-1.5445	573	585	12	1206	1165	-41	112.4	139.5	27.1	102.8	178.2	-9.6	38.7	48.3	0.555324784	0.441747338	0.119148342	0.106297989	21.45561398	24.06307404	-0.113577446	-0.012850353	2.607460055	3.433425711	4.636314662	1.202888951	6.016214779	3.404824404	-2.611390375	-9.783119757	-9.857111224
m	3.57	Ho05	CF10,Fa09	CF10	Fa09	3.57	5.29	1.72	0	0	0	0	3533	5781	2248	-0.3612	-0.8475	-0.4863	421	578	157	1058	1439	381	109.5	109.8	0.3	115.4	57.1	5.9	-52.7	-58.6	0.434461543	0.307199614	0.060767737	0.085790426	13.98690816	27.92660605	-0.127261929	0.025022689	13.9396979	0.639366419	3.746393452	3.107027033	8.069663928	6.471643836	-1.598020092	-4.098734637	-8.968148442
m	3.57	Ho05	CF10,Fa01	CF10	Fa01	3.57	5.57	2	B1	1	-1	1	3533	6054	2521	-0.3612	-1.4289	-1.0677	421	454	33	1058	1109	51	109.5	108.4	-1.1	115.4	100.8	5.9	-7.6	-13.5	0.434461543	0.509546638	0.060767737	0.115481715	13.98690816	22.66362024	0.075085095	0.054713978	8.676712086	0.639366419	3.803412917	3.164046498	8.069663928	6.055654279	-2.014009649	-4.098734637	-7.403792164
m	3.57	Ho05	CF07,Fa01	CF07	Fa01	5.14	5.57	0.43	B2	2	-2	2	6130	6054	-76	-0.4354	-1.4289	-0.9935	515	454	-61	1332	1109	-223	160.2	108.4	-51.8	157.3	100.8	-2.9	-7.6	-4.7	0.43620072	0.509546638	0.110555662	0.115481715	25.34513515	22.66362024	0.073345918	0.004926053	-2.681514904	4.426606308	3.803412917	-0.623193391	6.825313439	6.055654279	-0.76965916	-9.384479526	-7.403792164
m	3.57	Ho05	CF12,EX03	CF12	EX03	5.43	5	-0.43	A1	-1	1	-1	6174	5838	-336	-1.2456	-0.6274	0.6182	527	592	65	1201	1233	32	105.4	148.1	42.7	169.3	143.3	63.9	-4.8	-68.7	0.366576637	0.388180669	0.079346661	0.104353547	21.64531315	26.88272635	0.021604032	0.025006886	5.237413206	1.387334641	1.74491368	0.357579039	5.951176529	8.56318209	2.612005561	-6.869829181	-8.535371704
m	3.57	Ho05	CF08,Fa08	CF08	Fa08	5.29	5.43	0.14	0	0	0	0	5715	5944	229	0.4121	-0.8369	-1.249	573	649	76	1206	1320	114	112.4	133.8	21.4	102.8	227.3	-9.6	93.5	103.1	0.555324784	0.364349979	0.119148342	0.077717325	21.45561398	21.33040469	-0.190974805	-0.041431017	-0.125209294	3.433425711	3.490293466	0.056867755	6.016214779	7.21707515	1.200860371	-9.783119757	-10.49284381
m	3.57	Ho05	Fa02,Fa09	Fa02	Fa09	5.29	5.29	0	0	0	0	0	5623	5781	158	-0.883	-0.8475	0.0355	765	578	-187	1360	1439	79	133.3	109.8	-23.5	135.4	57.1	2.1	-52.7	-54.8	0.498627098	0.307199614	0.10009276	0.085790426	20.07367036	27.92660605	-0.191427484	-0.014302334	7.852935689	2.847607052	3.746393452	0.8987864	8.654758052	6.471643836	-2.183114216	-8.470232391	-8.968148442
m	3.57	Ho05	CF03,Fa02	CF03	Fa02	4.71	5.29	0.58	0	0	0	0	5796	5623	-173	-1.6114	-0.883	0.7284	720	765	45	1383	1360	-23	129.5	133.3	3.8	154.5	135.4	25	2.1	-22.9	0.630307629	0.498627098	0.147499079	0.10009276	23.40112545	20.07367036	-0.131680531	-0.047406319	-3.327455088	3.275341838	2.847607052	-0.427734786	6.494469319	8.654758052	2.160288733	-9.738241311	-8.470232391
m	3.57	Ho05	CF01,CF07	CF01	CF07	5.86	5.14	-0.72	0	0	0	0	5677	6130	453	-1.2071	-0.4354	0.7717	603	515	-88	1288	1332	44	161.3	160.2	-1.1	192	157.3	30.7	-2.9	-33.6	0.406440405	0.43620072	0.067680598	0.110555662	16.65203488	25.34513515	0.029760315	0.042875064	8.69310027	0.545566101	4.426606308	3.881040207	6.380849677	6.825313439	0.444463762	-7.183554364	-9.384479526
m	3.57	Ho05	CF08,Fa09	CF08	Fa09	5.29	5.29	0	A1	-1	1	-1	5715	5781	66	0.4121	-0.8475	-1.2596	573	578	5	1206	1439	233	112.4	109.8	-2.6	102.8	57.1	-9.6	-52.7	-43.1	0.555324784	0.307199614	0.119148342	0.085790426	21.45561398	27.92660605	-0.24812517	-0.033357916	6.470992072	3.433425711	3.746393452	0.312967741	6.016214779	6.471643836	0.455429057	-9.783119757	-8.968148442
m	3.57	Ho05	CF01,CF03	CF01	CF03	5.86	4.71	-1.15	0	0	0	0	5677	5796	119	-1.2071	-1.6114	-0.4043	603	720	117	1288	1383	95	161.3	129.5	-31.8	192	154.5	30.7	25	-5.7	0.406440405	0.630307629	0.067680598	0.147499079	16.65203488	23.40112545	0.223867224	0.079818481	6.749090574	0.545566101	3.275341838	2.729775737	6.380849677	6.494469319	0.113619642	-7.183554364	-9.738241311
m	3.57	Ho05	EX04,Fa04	EX04	Fa04	5.43	4.43	-1	B1	1	-1	1	5944	5234	-710	0.1354	-0.4936	-0.629	693	421	-272	1125	916	-209	127.8	110.6	-17.2	114.9	117.8	-12.9	7.2	20.1	0.441234424	0.356749223	0.109946253	0.0932834	24.91787744	26.14817188	-0.084485201	-0.016662853	1.230294436	1.302609569	1.841511376	0.538901807	3.358522496	6.461347382	3.102824886	-7.399611163	-7.674902345
m	3.57	Ho05	CF02,Fa03	CF02	Fa03	4.57	4.29	-0.28	B2	2	-2	2	5161	6405	1244	1.0181	-1.4974	-2.5155	656	441	-215	1474	1482	8	112.3	78.88	-33.42	189.7	65.2	77.4	-13.68	-91.08	0.435772754	0.323114322	0.115835758	0.088076971	26.58168895	27.25876416	-0.112658432	-0.027758787	0.677075209	3.101358549	4.379734715	1.278376166	8.737714568	2.62296962	-6.114744948	-9.362339862	-4.664930527
m	3.57	Ho05	CF02,CF12	CF02	CF12	4.57	5.43	0.86	B1	1	-1	1	5161	6174	1013	1.0181	-1.2456	-2.2637	656	527	-129	1474	1201	-273	112.3	105.4	-6.9	189.7	169.3	77.4	63.9	-13.5	0.435772754	0.366576637	0.115835758	0.079346661	26.58168895	21.64531315	-0.069196117	-0.036489097	-4.936375804	3.101358549	1.387334641	-1.714023908	8.737714568	5.951176529	-2.786538039	-9.362339862	-6.869829181
m	3.57	Ho05	CF02,Fa09	CF02	Fa09	4.57	5.29	0.72	0	0	0	0	5161	5781	620	1.0181	-0.8475	-1.8656	656	578	-78	1474	1439	-35	112.3	109.8	-2.5	189.7	57.1	77.4	-52.7	-130.1	0.435772754	0.307199614	0.115835758	0.085790426	26.58168895	27.92660605	-0.12857314	-0.030045332	1.344917103	3.101358549	3.746393452	0.645034903	8.737714568	6.471643836	-2.266070732	-9.362339862	-8.968148442
m	3.57	Ho05	CF01,Fa01	CF01	Fa01	5.86	5.57	-0.29	B2	2	-2	2	5677	6054	377	-1.2071	-1.4289	-0.2218	603	454	-149	1288	1109	-179	161.3	108.4	-52.9	192	100.8	30.7	-7.6	-38.3	0.406440405	0.509546638	0.067680598	0.115481715	16.65203488	22.66362024	0.103106233	0.047801117	6.011585365	0.545566101	3.803412917	3.257846816	6.380849677	6.055654279	-0.325195398	-7.183554364	-7.403792164
m	3.57	Ho05	CF02,EX03	CF02	EX03	4.57	5	0.43	0	0	0	0	5161	5838	677	1.0181	-0.6274	-1.6455	656	592	-64	1474	1233	-241	112.3	148.1	35.8	189.7	143.3	77.4	-4.8	-82.2	0.435772754	0.388180669	0.115835758	0.104353547	26.58168895	26.88272635	-0.047592085	-0.011482211	0.301037402	3.101358549	1.74491368	-1.356444869	8.737714568	8.56318209	-0.174532478	-9.362339862	-8.535371704
m	3.57	Ho05	CF03,CF07	CF03	CF07	4.71	5.14	0.43	0	0	0	0	5796	6130	334	-1.6114	-0.4354	1.176	720	515	-205	1383	1332	-51	129.5	160.2	30.7	154.5	157.3	25	-2.9	-27.9	0.630307629	0.43620072	0.147499079	0.110555662	23.40112545	25.34513515	-0.194106909	-0.036943417	1.944009695	3.275341838	4.426606308	1.15126447	6.494469319	6.825313439	0.33084412	-9.738241311	-9.384479526
m	3.57	Ho05	EX03,Fa09	EX03	Fa09	5	5.29	0.29	B1	1	-1	1	5838	5781	-57	-0.6274	-0.8475	-0.2201	592	578	-14	1233	1439	206	148.1	109.8	-38.3	143.3	57.1	-4.8	-52.7	-47.9	0.388180669	0.307199614	0.104353547	0.085790426	26.88272635	27.92660605	-0.080981055	-0.018563121	1.043879701	1.74491368	3.746393452	2.001479772	8.56318209	6.471643836	-2.091538254	-8.535371704	-8.968148442
m	3.57	Ho05	CF05,EX04	CF05	EX04	5	5.43	0.43	0	0	0	0	4873	5944	1071	-1.484	0.1354	1.6194	438	693	255	1027	1125	98	116	127.8	11.8	191	114.9	75	-12.9	-87.9	0.393344006	0.441234424	0.092523197	0.109946253	23.52220839	24.91787744	0.047890418	0.017423056	1.395669046	-1.70133196	1.302609569	3.003941529	8.517780032	3.358522496	-5.159257536	-4.430227905	-7.399611163
m	3.57	Ho05	EX03,Fa02	EX03	Fa02	5	5.29	0.29	0	0	0	0	5838	5623	-215	-0.6274	-0.883	-0.2556	592	765	173	1233	1360	127	148.1	133.3	-14.8	143.3	135.4	-4.8	2.1	6.9	0.388180669	0.498627098	0.104353547	0.10009276	26.88272635	20.07367036	0.110446429	-0.004260787	-6.809055988	1.74491368	2.847607052	1.102693372	8.56318209	8.654758052	0.091575962	-8.535371704	-8.470232391
m	3.57	Ho05	CF01,Fa04	CF01	Fa04	5.86	4.43	-1.43	B1	1	-1	1	5677	5234	-443	-1.2071	-0.4936	0.7135	603	421	-182	1288	916	-372	161.3	110.6	-50.7	192	117.8	30.7	7.2	-23.5	0.406440405	0.356749223	0.067680598	0.0932834	16.65203488	26.14817188	-0.049691182	0.025602802	9.496136999	0.545566101	1.841511376	1.295945275	6.380849677	6.461347382	0.080497705	-7.183554364	-7.674902345
m	3.57	Ho05	Fa01,Fa02	Fa01	Fa02	5.57	5.29	-0.28	A2	-2	2	-2	6054	5623	-431	-1.4289	-0.883	0.5459	454	765	311	1109	1360	251	108.4	133.3	24.9	100.8	135.4	-7.6	2.1	9.7	0.509546638	0.498627098	0.115481715	0.10009276	22.66362024	20.07367036	-0.01091954	-0.015388955	-2.589949879	3.803412917	2.847607052	-0.955805865	6.055654279	8.654758052	2.599103773	-7.403792164	-8.470232391
m	3.57	Ho05	Fa01,Fa04	Fa01	Fa04	5.57	4.43	-1.14	A2	-2	2	-2	6054	5234	-820	-1.4289	-0.4936	0.9353	454	421	-33	1109	916	-193	108.4	110.6	2.2	100.8	117.8	-7.6	7.2	14.8	0.509546638	0.356749223	0.115481715	0.0932834	22.66362024	26.14817188	-0.152797415	-0.022198315	3.484551633	3.803412917	1.841511376	-1.961901541	6.055654279	6.461347382	0.405693103	-7.403792164	-7.674902345
m	3.57	Ho05	EX05,Fa03	EX05	Fa03	5	4.29	-0.71	B2	2	-2	2	6343	6405	62	-1.1324	-1.4974	-0.365	585	441	-144	1165	1482	317	139.5	78.88	-60.62	178.2	65.2	38.7	-13.68	-52.38	0.441747338	0.323114322	0.106297989	0.088076971	24.06307404	27.25876416	-0.118633016	-0.018221018	3.195690123	4.636314662	4.379734715	-0.256579947	3.404824404	2.62296962	-0.781854784	-9.857111224	-4.664930527
m	3.57	Ho05	CF03,Fa08	CF03	Fa08	4.71	5.43	0.72	0	0	0	0	5796	5944	148	-1.6114	-0.8369	0.7745	720	649	-71	1383	1320	-63	129.5	133.8	4.3	154.5	227.3	25	93.5	68.5	0.630307629	0.364349979	0.147499079	0.077717325	23.40112545	21.33040469	-0.26595765	-0.069781754	-2.070720765	3.275341838	3.490293466	0.214951628	6.494469319	7.21707515	0.722605831	-9.738241311	-10.49284381
m	3.57	Ho05	CF01,CF02	CF01	CF02	5.86	4.57	-1.29	B1	1	-1	1	5677	5161	-516	-1.2071	1.0181	2.2252	603	656	53	1288	1474	186	161.3	112.3	-49	192	189.7	30.7	77.4	46.7	0.406440405	0.435772754	0.067680598	0.115835758	16.65203488	26.58168895	0.029332349	0.04815516	9.929654072	0.545566101	3.101358549	2.555792448	6.380849677	8.737714568	2.356864891	-7.183554364	-9.362339862
m	3.57	Ho05	Fa03,Fa04	Fa03	Fa04	4.29	4.43	0.14	A1	-1	1	-1	6405	5234	-1171	-1.4974	-0.4936	1.0038	441	421	-20	1482	916	-566	78.88	110.6	31.72	65.2	117.8	-13.68	7.2	20.88	0.323114322	0.356749223	0.088076971	0.0932834	27.25876416	26.14817188	0.033634901	0.005206429	-1.110592283	4.379734715	1.841511376	-2.538223339	2.62296962	6.461347382	3.838377762	-4.664930527	-7.674902345
m	3.57	Ho05	EX03,Fa04	EX03	Fa04	5	4.43	-0.57	B1	1	-1	1	5838	5234	-604	-0.6274	-0.4936	0.1338	592	421	-171	1233	916	-317	148.1	110.6	-37.5	143.3	117.8	-4.8	7.2	12	0.388180669	0.356749223	0.104353547	0.0932834	26.88272635	26.14817188	-0.031431446	-0.011070147	-0.734554475	1.74491368	1.841511376	0.096597696	8.56318209	6.461347382	-2.101834708	-8.535371704	-7.674902345
m	3.57	Ho05	CF01,EX03	CF01	EX03	5.86	5	-0.86	0	0	0	0	5677	5838	161	-1.2071	-0.6274	0.5797	603	592	-11	1288	1233	-55	161.3	148.1	-13.2	192	143.3	30.7	-4.8	-35.5	0.406440405	0.388180669	0.067680598	0.104353547	16.65203488	26.88272635	-0.018259736	0.036672949	10.23069147	0.545566101	1.74491368	1.199347579	6.380849677	8.56318209	2.182332413	-7.183554364	-8.535371704
m	3.57	Ho05	EX05,Fa09	EX05	Fa09	5	5.29	0.29	B1	1	-1	1	6343	5781	-562	-1.1324	-0.8475	0.2849	585	578	-7	1165	1439	274	139.5	109.8	-29.7	178.2	57.1	38.7	-52.7	-91.4	0.441747338	0.307199614	0.106297989	0.085790426	24.06307404	27.92660605	-0.134547724	-0.020507563	3.863532016	4.636314662	3.746393452	-0.88992121	3.404824404	6.471643836	3.066819432	-9.857111224	-8.968148442
m	3.57	Ho05	CF07,CF12	CF07	CF12	5.14	5.43	0.29	B2	2	-2	2	6130	6174	44	-0.4354	-1.2456	-0.8102	515	527	12	1332	1201	-131	160.2	105.4	-54.8	157.3	169.3	-2.9	63.9	66.8	0.43620072	0.366576637	0.110555662	0.079346661	25.34513515	21.64531315	-0.069624083	-0.031209001	-3.699822002	4.426606308	1.387334641	-3.039271667	6.825313439	5.951176529	-0.87413691	-9.384479526	-6.869829181
m	3.57	Ho05	Fa04,Fa08	Fa04	Fa08	4.43	5.43	1	0	0	0	0	5234	5944	710	-0.4936	-0.8369	-0.3433	421	649	228	916	1320	404	110.6	133.8	23.2	117.8	227.3	7.2	93.5	86.3	0.356749223	0.364349979	0.0932834	0.077717325	26.14817188	21.33040469	0.007600756	-0.015566075	-4.817767189	1.841511376	3.490293466	1.64878209	6.461347382	7.21707515	0.755727768	-7.674902345	-10.49284381
m	3.57	Ho05	CF07,EX03	CF07	EX03	5.14	5	-0.14	B1	1	-1	1	6130	5838	-292	-0.4354	-0.6274	-0.192	515	592	77	1332	1233	-99	160.2	148.1	-12.1	157.3	143.3	-2.9	-4.8	-1.9	0.43620072	0.388180669	0.110555662	0.104353547	25.34513515	26.88272635	-0.048020051	-0.006202115	1.537591204	4.426606308	1.74491368	-2.681692628	6.825313439	8.56318209	1.737868651	-9.384479526	-8.535371704
m	3.57	Ho05	CF02,Fa01	CF02	Fa01	4.57	5.57	1	B2	2	-2	2	5161	6054	893	1.0181	-1.4289	-2.447	656	454	-202	1474	1109	-365	112.3	108.4	-3.9	189.7	100.8	77.4	-7.6	-85	0.435772754	0.509546638	0.115835758	0.115481715	26.58168895	22.66362024	0.073773884	-0.000354043	-3.918068707	3.101358549	3.803412917	0.702054368	8.737714568	6.055654279	-2.682060289	-9.362339862	-7.403792164
m	3.57	Ho05	CF01,EX04	CF01	EX04	5.86	5.43	-0.43	B1	1	-1	1	5677	5944	267	-1.2071	0.1354	1.3425	603	693	90	1288	1125	-163	161.3	127.8	-33.5	192	114.9	30.7	-12.9	-43.6	0.406440405	0.441234424	0.067680598	0.109946253	16.65203488	24.91787744	0.034794019	0.042265655	8.265842563	0.545566101	1.302609569	0.757043468	6.380849677	3.358522496	-3.022327181	-7.183554364	-7.399611163
m	3.57	Ho05	CF04,CF07	CF04	CF07	4.14	5.14	1	A1	-1	1	-1	2823	6130	3307	0.1147	-0.4354	-0.5501	352	515	163	974	1332	358	124	160.2	36.2	124.6	157.3	0.6	-2.9	-3.5	0.444678748	0.43620072	0.073011048	0.110555662	16.41883007	25.34513515	-0.008478028	0.037544614	8.926305076	-0.067559254	4.426606308	4.494165562	9.090734147	6.825313439	-2.265420708	-4.123045286	-9.384479526
m	3.57	Ho05	CF03,CF08	CF03	CF08	4.71	5.29	0.58	0	0	0	0	5796	5715	-81	-1.6114	0.4121	2.0235	720	573	-147	1383	1206	-177	129.5	112.4	-17.1	154.5	102.8	25	-9.6	-34.6	0.630307629	0.555324784	0.147499079	0.119148342	23.40112545	21.45561398	-0.074982845	-0.028350737	-1.945511471	3.275341838	3.433425711	0.158083873	6.494469319	6.016214779	-0.47825454	-9.738241311	-9.783119757
m	3.57	Ho05	CF10,EX03	CF10	EX03	3.57	5	1.43	0	0	0	0	3533	5838	2305	-0.3612	-0.6274	-0.2662	421	592	171	1058	1233	175	109.5	148.1	38.6	115.4	143.3	5.9	-4.8	-10.7	0.434461543	0.388180669	0.060767737	0.104353547	13.98690816	26.88272635	-0.046280874	0.04358581	12.89581819	0.639366419	1.74491368	1.105547261	8.069663928	8.56318209	0.493518162	-4.098734637	-8.535371704
m	3.57	Ho05	CF12,Fa01	CF12	Fa01	5.43	5.57	0.14	B1	1	-1	1	6174	6054	-120	-1.2456	-1.4289	-0.1833	527	454	-73	1201	1109	-92	105.4	108.4	3	169.3	100.8	63.9	-7.6	-71.5	0.366576637	0.509546638	0.079346661	0.115481715	21.64531315	22.66362024	0.142970001	0.036135054	1.018307097	1.387334641	3.803412917	2.416078276	5.951176529	6.055654279	0.10447775	-6.869829181	-7.403792164
m	3.57	Ho05	CF03,CF05	CF03	CF05	4.71	5	0.29	0	0	0	0	5796	4873	-923	-1.6114	-1.484	0.1274	720	438	-282	1383	1027	-356	129.5	116	-13.5	154.5	191	25	75	50	0.630307629	0.393344006	0.147499079	0.092523197	23.40112545	23.52220839	-0.236963623	-0.054975882	0.121082942	3.275341838	-1.70133196	-4.976673798	6.494469319	8.517780032	2.023310713	-9.738241311	-4.430227905
m	3.57	Ho05	CF05,Fa02	CF05	Fa02	5	5.29	0.29	0	0	0	0	4873	5623	750	-1.484	-0.883	0.601	438	765	327	1027	1360	333	116	133.3	17.3	191	135.4	75	2.1	-72.9	0.393344006	0.498627098	0.092523197	0.10009276	23.52220839	20.07367036	0.105283092	0.007569563	-3.44853803	-1.70133196	2.847607052	4.548939012	8.517780032	8.654758052	0.13697802	-4.430227905	-8.470232391
m	3.57	Ho05	CF08,EX03	CF08	EX03	5.29	5	-0.29	0	0	0	0	5715	5838	123	0.4121	-0.6274	-1.0395	573	592	19	1206	1233	27	112.4	148.1	35.7	102.8	143.3	-9.6	-4.8	4.8	0.555324784	0.388180669	0.119148342	0.104353547	21.45561398	26.88272635	-0.167144115	-0.014794795	5.427112371	3.433425711	1.74491368	-1.688512031	6.016214779	8.56318209	2.546967311	-9.783119757	-8.535371704
m	3.57	Ho05	CF01,Fa09	CF01	Fa09	5.86	5.29	-0.57	0	0	0	0	5677	5781	104	-1.2071	-0.8475	0.3596	603	578	-25	1288	1439	151	161.3	109.8	-51.5	192	57.1	30.7	-52.7	-83.4	0.406440405	0.307199614	0.067680598	0.085790426	16.65203488	27.92660605	-0.099240791	0.018109828	11.27457118	0.545566101	3.746393452	3.200827351	6.380849677	6.471643836	0.090794159	-7.183554364	-8.968148442
m	3.57	Ho05	Fa01,Fa08	Fa01	Fa08	5.57	5.43	-0.14	A2	-2	2	-2	6054	5944	-110	-1.4289	-0.8369	0.592	454	649	195	1109	1320	211	108.4	133.8	25.4	100.8	227.3	-7.6	93.5	101.1	0.509546638	0.364349979	0.115481715	0.077717325	22.66362024	21.33040469	-0.145196659	-0.03776439	-1.333215556	3.803412917	3.490293466	-0.313119451	6.055654279	7.21707515	1.161420871	-7.403792164	-10.49284381
m	3.57	Ho05	CF04,Fa01	CF04	Fa01	4.14	5.57	1.43	0	0	0	0	2823	6054	3231	0.1147	-1.4289	-1.5436	352	454	102	974	1109	135	124	108.4	-15.6	124.6	100.8	0.6	-7.6	-8.2	0.444678748	0.509546638	0.073011048	0.115481715	16.41883007	22.66362024	0.06486789	0.042470667	6.244790172	-0.067559254	3.803412917	3.870972171	9.090734147	6.055654279	-3.035079868	-4.123045286	-7.403792164
m	3.57	Ho05	CF07,CF08	CF07	CF08	5.14	5.29	0.15	B1	1	-1	1	6130	5715	-415	-0.4354	0.4121	0.8475	515	573	58	1332	1206	-126	160.2	112.4	-47.8	157.3	102.8	-2.9	-9.6	-6.7	0.43620072	0.555324784	0.110555662	0.119148342	25.34513515	21.45561398	0.119124064	0.00859268	-3.889521166	4.426606308	3.433425711	-0.993180597	6.825313439	6.016214779	-0.80909866	-9.384479526	-9.783119757
m	3.57	Ho05	EX03,Fa08	EX03	Fa08	5	5.43	0.43	0	0	0	0	5838	5944	106	-0.6274	-0.8369	-0.2095	592	649	57	1233	1320	87	148.1	133.8	-14.3	143.3	227.3	-4.8	93.5	98.3	0.388180669	0.364349979	0.104353547	0.077717325	26.88272635	21.33040469	-0.02383069	-0.026636222	-5.552321665	1.74491368	3.490293466	1.745379786	8.56318209	7.21707515	-1.34610694	-8.535371704	-10.49284381
m	3.57	Ho05	CF02,CF08	CF02	CF08	4.57	5.29	0.72	B1	1	-1	1	5161	5715	554	1.0181	0.4121	-0.606	656	573	-83	1474	1206	-268	112.3	112.4	0.1	189.7	102.8	77.4	-9.6	-87	0.435772754	0.555324784	0.115835758	0.119148342	26.58168895	21.45561398	0.11955203	0.003312584	-5.126074969	3.101358549	3.433425711	0.332067162	8.737714568	6.016214779	-2.721499789	-9.362339862	-9.783119757
m	3.57	Ho05	CF02,CF04	CF02	CF04	4.57	4.14	-0.43	0	0	0	0	5161	2823	-2338	1.0181	0.1147	-0.9034	656	352	-304	1474	974	-500	112.3	124	11.7	189.7	124.6	77.4	0.6	-76.8	0.435772754	0.444678748	0.115835758	0.073011048	26.58168895	16.41883007	0.008905994	-0.04282471	-10.16285888	3.101358549	-0.067559254	-3.168917803	8.737714568	9.090734147	0.353019579	-9.362339862	-4.123045286
m	3.57	Ho05	CF10,Fa04	CF10	Fa04	3.57	4.43	0.86	0	0	0	0	3533	5234	1701	-0.3612	-0.4936	-0.1324	421	421	0	1058	916	-142	109.5	110.6	1.1	115.4	117.8	5.9	7.2	1.3	0.434461543	0.356749223	0.060767737	0.0932834	13.98690816	26.14817188	-0.07771232	0.032515663	12.16126372	0.639366419	1.841511376	1.202144957	8.069663928	6.461347382	-1.608316546	-4.098734637	-7.674902345
m	3.57	Ho05	CF01,Fa08	CF01	Fa08	5.86	5.43	-0.43	0	0	0	0	5677	5944	267	-1.2071	-0.8369	0.3702	603	649	46	1288	1320	32	161.3	133.8	-27.5	192	227.3	30.7	93.5	62.8	0.406440405	0.364349979	0.067680598	0.077717325	16.65203488	21.33040469	-0.042090426	0.010036727	4.678369809	0.545566101	3.490293466	2.944727365	6.380849677	7.21707515	0.836225473	-7.183554364	-10.49284381
m	3.57	Ho05	CF03,Fa09	CF03	Fa09	4.71	5.29	0.58	0	0	0	0	5796	5781	-15	-1.6114	-0.8475	0.7639	720	578	-142	1383	1439	56	129.5	109.8	-19.7	154.5	57.1	25	-52.7	-77.7	0.630307629	0.307199614	0.147499079	0.085790426	23.40112545	27.92660605	-0.323108015	-0.061708653	4.525480601	3.275341838	3.746393452	0.471051614	6.494469319	6.471643836	-0.022825483	-9.738241311	-8.968148442
m	3.57	Ho05	EX03,Fa01	EX03	Fa01	5	5.57	0.57	B2	2	-2	2	5838	6054	216	-0.6274	-1.4289	-0.8015	592	454	-138	1233	1109	-124	148.1	108.4	-39.7	143.3	100.8	-4.8	-7.6	-2.8	0.388180669	0.509546638	0.104353547	0.115481715	26.88272635	22.66362024	0.121365969	0.011128168	-4.219106109	1.74491368	3.803412917	2.058499237	8.56318209	6.055654279	-2.507527811	-8.535371704	-7.403792164
m	3.57	Ho05	CF01,CF08	CF01	CF08	5.86	5.29	-0.57	B2	2	-2	2	5677	5715	38	-1.2071	0.4121	1.6192	603	573	-30	1288	1206	-82	161.3	112.4	-48.9	192	102.8	30.7	-9.6	-40.3	0.406440405	0.555324784	0.067680598	0.119148342	16.65203488	21.45561398	0.148884379	0.051467744	4.803579103	0.545566101	3.433425711	2.88785961	6.380849677	6.016214779	-0.364634898	-7.183554364	-9.783119757
m	3.57	Ho05	CF05,Fa04	CF05	Fa04	5	4.43	-0.57	0	0	0	0	4873	5234	361	-1.484	-0.4936	0.9904	438	421	-17	1027	916	-111	116	110.6	-5.4	191	117.8	75	7.2	-67.8	0.393344006	0.356749223	0.092523197	0.0932834	23.52220839	26.14817188	-0.036594783	0.000760203	2.625963482	-1.70133196	1.841511376	3.542843336	8.517780032	6.461347382	-2.05643265	-4.430227905	-7.674902345
m	3.57	Ho05	EX03,EX05	EX03	EX05	5	5	0	0	0	0	0	5838	6343	505	-0.6274	-1.1324	-0.505	592	585	-7	1233	1165	-68	148.1	139.5	-8.6	143.3	178.2	-4.8	38.7	43.5	0.388180669	0.441747338	0.104353547	0.106297989	26.88272635	24.06307404	0.053566669	0.001944442	-2.819652315	1.74491368	4.636314662	2.891400982	8.56318209	3.404824404	-5.158357686	-8.535371704	-9.857111224
m	3.57	Ho05	CF08,Fa02	CF08	Fa02	5.29	5.29	0	0	0	0	0	5715	5623	-92	0.4121	-0.883	-1.2951	573	765	192	1206	1360	154	112.4	133.3	20.9	102.8	135.4	-9.6	2.1	11.7	0.555324784	0.498627098	0.119148342	0.10009276	21.45561398	20.07367036	-0.056697686	-0.019055582	-1.381943617	3.433425711	2.847607052	-0.585818659	6.016214779	8.654758052	2.638543273	-9.783119757	-8.470232391
m	3.57	Ho05	Fa02,Fa06	Fa02	Fa06	5.29	5.43	0.14	0	0	0	0	5623	5179	-444	-0.883	-1.1398	-0.2568	765	546	-219	1360	1489	129	133.3	140.5	7.2	135.4	157	2.1	16.5	14.4	0.498627098	0.187174105	0.10009276	0.079949862	20.07367036	42.71416818	-0.311452993	-0.020142898	22.64049782	2.847607052	2.349894107	-0.497712945	8.654758052	3.987353674	-4.667404378	-8.470232391	1.081985382
m	3.57	Ho05	EX05,Fa04	EX05	Fa04	5	4.43	-0.57	B2	2	-2	2	6343	5234	-1109	-1.1324	-0.4936	0.6388	585	421	-164	1165	916	-249	139.5	110.6	-28.9	178.2	117.8	38.7	7.2	-31.5	0.441747338	0.356749223	0.106297989	0.0932834	24.06307404	26.14817188	-0.084998115	-0.013014589	2.08509784	4.636314662	1.841511376	-2.794803286	3.404824404	6.461347382	3.056522978	-9.857111224	-7.674902345
m	3.57	Ho05	CF05,CF07	CF05	CF07	5	5.14	0.14	0	0	0	0	4873	6130	1257	-1.484	-0.4354	1.0486	438	515	77	1027	1332	305	116	160.2	44.2	191	157.3	75	-2.9	-77.9	0.393344006	0.43620072	0.092523197	0.110555662	23.52220839	25.34513515	0.042856714	0.018032465	1.822926753	-1.70133196	4.426606308	6.127938268	8.517780032	6.825313439	-1.692466593	-4.430227905	-9.384479526
m	3.57	Ho05	CF02,Fa02	CF02	Fa02	4.57	5.29	0.72	0	0	0	0	5161	5623	462	1.0181	-0.883	-1.9011	656	765	109	1474	1360	-114	112.3	133.3	21	189.7	135.4	77.4	2.1	-75.3	0.435772754	0.498627098	0.115835758	0.10009276	26.58168895	20.07367036	0.062854344	-0.015742998	-6.508018586	3.101358549	2.847607052	-0.253751497	8.737714568	8.654758052	-0.082956516	-9.362339862	-8.470232391
m	3.57	Ho05	CF01,Fa02	CF01	Fa02	5.86	5.29	-0.57	B1	1	-1	1	5677	5623	-54	-1.2071	-0.883	0.3241	603	765	162	1288	1360	72	161.3	133.3	-28	192	135.4	30.7	2.1	-28.6	0.406440405	0.498627098	0.067680598	0.10009276	16.65203488	20.07367036	0.092186693	0.032412162	3.421635486	0.545566101	2.847607052	2.302040951	6.380849677	8.654758052	2.273908375	-7.183554364	-8.470232391
m	3.57	Ho05	CF08,Fa06	CF08	Fa06	5.29	5.43	0.14	A2	-2	2	-2	5715	5179	-536	0.4121	-1.1398	-1.5519	573	546	-27	1206	1489	283	112.4	140.5	28.1	102.8	157	-9.6	16.5	26.1	0.555324784	0.187174105	0.119148342	0.079949862	21.45561398	42.71416818	-0.368150679	-0.03919848	21.2585542	3.433425711	2.349894107	-1.083531604	6.016214779	3.987353674	-2.028861105	-9.783119757	1.081985382
m	3.57	Ho05	CF02,EX05	CF02	EX05	4.57	5	0.43	B1	1	-1	1	5161	6343	1182	1.0181	-1.1324	-2.1505	656	585	-71	1474	1165	-309	112.3	139.5	27.2	189.7	178.2	77.4	38.7	-38.7	0.435772754	0.441747338	0.115835758	0.106297989	26.58168895	24.06307404	0.005974584	-0.009537769	-2.518614914	3.101358549	4.636314662	1.534956113	8.737714568	3.404824404	-5.332890164	-9.362339862	-9.857111224
m	3.57	Ho05	Fa02,Fa08	Fa02	Fa08	5.29	5.43	0.14	0	0	0	0	5623	5944	321	-0.883	-0.8369	0.0461	765	649	-116	1360	1320	-40	133.3	133.8	0.5	135.4	227.3	2.1	93.5	91.4	0.498627098	0.364349979	0.10009276	0.077717325	20.07367036	21.33040469	-0.134277119	-0.022375435	1.256734323	2.847607052	3.490293466	0.642686414	8.654758052	7.21707515	-1.437682902	-8.470232391	-10.49284381
m	3.57	Ho05	Fa08,Fa09	Fa08	Fa09	5.43	5.29	-0.14	B1	1	-1	1	5944	5781	-163	-0.8369	-0.8475	-0.0106	649	578	-71	1320	1439	119	133.8	109.8	-24	227.3	57.1	93.5	-52.7	-146.2	0.364349979	0.307199614	0.077717325	0.085790426	21.33040469	27.92660605	-0.057150365	0.008073101	6.596201366	3.490293466	3.746393452	0.256099986	7.21707515	6.471643836	-0.745431314	-10.49284381	-8.968148442
m	3.57	Ho05	CF04,Fa03	CF04	Fa03	4.14	4.29	0.15	B3	3	-3	3	2823	6405	3582	0.1147	-1.4974	-1.6121	352	441	89	974	1482	508	124	78.88	-45.12	124.6	65.2	0.6	-13.68	-14.28	0.444678748	0.323114322	0.073011048	0.088076971	16.41883007	27.25876416	-0.121564426	0.015065923	10.83993409	-0.067559254	4.379734715	4.447293969	9.090734147	2.62296962	-6.467764527	-4.123045286	-4.664930527
m	3.57	Ho05	CF01,Fa06	CF01	Fa06	5.86	5.43	-0.43	0	0	0	0	5677	5179	-498	-1.2071	-1.1398	0.0673	603	546	-57	1288	1489	201	161.3	140.5	-20.8	192	157	30.7	16.5	-14.2	0.406440405	0.187174105	0.067680598	0.079949862	16.65203488	42.71416818	-0.2192663	0.012269264	26.0621333	0.545566101	2.349894107	1.804328006	6.380849677	3.987353674	-2.393496003	-7.183554364	1.081985382
m	3.57	Ho05	EX04,Fa08	EX04	Fa08	5.43	5.43	0	A1	-1	1	-1	5944	5944	0	0.1354	-0.8369	-0.9723	693	649	-44	1125	1320	195	127.8	133.8	6	114.9	227.3	-12.9	93.5	106.4	0.441234424	0.364349979	0.109946253	0.077717325	24.91787744	21.33040469	-0.076884445	-0.032228928	-3.587472753	1.302609569	3.490293466	2.187683897	3.358522496	7.21707515	3.858552654	-7.399611163	-10.49284381
m	3.57	Ho05	CF05,EX03	CF05	EX03	5	5	0	0	0	0	0	4873	5838	965	-1.484	-0.6274	0.8566	438	592	154	1027	1233	206	116	148.1	32.1	191	143.3	75	-4.8	-79.8	0.393344006	0.388180669	0.092523197	0.104353547	23.52220839	26.88272635	-0.005163337	0.01183035	3.360517957	-1.70133196	1.74491368	3.44624564	8.517780032	8.56318209	0.045402058	-4.430227905	-8.535371704
m	5.43	Ho06	EX04,Fa08	EX04	Fa08	5.43	5.43	0	A2	-2	2	-2	5944	5944	0	0.1354	-0.8369	-0.9723	693	649	-44	1125	1320	195	127.8	133.8	6	114.9	227.3	-12.9	93.5	106.4	0.441234424	0.364349979	0.109946253	0.077717325	24.91787744	21.33040469	-0.076884445	-0.032228928	-3.587472753	1.302609569	3.490293466	2.187683897	3.358522496	7.21707515	3.858552654	-7.399611163	-10.49284381
m	5.43	Ho06	CF03,EX03	CF03	EX03	4.71	5	0.29	0	0	0	0	5796	5838	42	-1.6114	-0.6274	0.984	720	592	-128	1383	1233	-150	129.5	148.1	18.6	154.5	143.3	25	-4.8	-29.8	0.630307629	0.388180669	0.147499079	0.104353547	23.40112545	26.88272635	-0.24212696	-0.043145532	3.4816009	3.275341838	1.74491368	-1.530428158	6.494469319	8.56318209	2.068712771	-9.738241311	-8.535371704
m	5.43	Ho06	EX03,Fa03	EX03	Fa03	5	4.29	-0.71	B2	2	-2	2	5838	6405	567	-0.6274	-1.4974	-0.87	592	441	-151	1233	1482	249	148.1	78.88	-69.22	143.3	65.2	-4.8	-13.68	-8.88	0.388180669	0.323114322	0.104353547	0.088076971	26.88272635	27.25876416	-0.065066347	-0.016276576	0.376037807	1.74491368	4.379734715	2.634821035	8.56318209	2.62296962	-5.94021247	-8.535371704	-4.664930527
m	5.43	Ho06	CF04,CF10	CF04	CF10	4.14	3.57	-0.57	0	0	0	0	2823	3533	710	0.1147	-0.3612	-0.4759	352	421	69	974	1058	84	124	109.5	-14.5	124.6	115.4	0.6	5.9	5.3	0.444678748	0.434461543	0.073011048	0.060767737	16.41883007	13.98690816	-0.010217205	-0.012243311	-2.431921914	-0.067559254	0.639366419	0.706925673	9.090734147	8.069663928	-1.021070219	-4.123045286	-4.098734637
m	5.43	Ho06	CF07,Fa04	CF07	Fa04	5.14	4.43	-0.71	B2	2	-2	2	6130	5234	-896	-0.4354	-0.4936	-0.0582	515	421	-94	1332	916	-416	160.2	110.6	-49.6	157.3	117.8	-2.9	7.2	10.1	0.43620072	0.356749223	0.110555662	0.0932834	25.34513515	26.14817188	-0.079451497	-0.017272262	0.803036729	4.426606308	1.841511376	-2.585094932	6.825313439	6.461347382	-0.363966057	-9.384479526	-7.674902345
m	5.43	Ho06	CF05,Fa01	CF05	Fa01	5	5.57	0.57	B3	3	-3	3	4873	6054	1181	-1.484	-1.4289	0.0551	438	454	16	1027	1109	82	116	108.4	-7.6	191	100.8	75	-7.6	-82.6	0.393344006	0.509546638	0.092523197	0.115481715	23.52220839	22.66362024	0.116202632	0.022958518	-0.858588151	-1.70133196	3.803412917	5.504744877	8.517780032	6.055654279	-2.462125753	-4.430227905	-7.403792164
m	5.43	Ho06	CF02,Fa03	CF02	Fa03	4.57	4.29	-0.28	B2	2	-2	2	5161	6405	1244	1.0181	-1.4974	-2.5155	656	441	-215	1474	1482	8	112.3	78.88	-33.42	189.7	65.2	77.4	-13.68	-91.08	0.435772754	0.323114322	0.115835758	0.088076971	26.58168895	27.25876416	-0.112658432	-0.027758787	0.677075209	3.101358549	4.379734715	1.278376166	8.737714568	2.62296962	-6.114744948	-9.362339862	-4.664930527
m	5.43	Ho06	Fa06,Fa09	Fa06	Fa09	5.43	5.29	-0.14	B2	2	-2	2	5179	5781	602	-1.1398	-0.8475	0.2923	546	578	32	1489	1439	-50	140.5	109.8	-30.7	157	57.1	16.5	-52.7	-69.2	0.187174105	0.307199614	0.079949862	0.085790426	42.71416818	27.92660605	0.120025509	0.005840564	-14.78756213	2.349894107	3.746393452	1.396499345	3.987353674	6.471643836	2.484290162	1.081985382	-8.968148442
m	5.43	Ho06	CF04,Fa09	CF04	Fa09	4.14	5.29	1.15	A2	-2	2	-2	2823	5781	2958	0.1147	-0.8475	-0.9622	352	578	226	974	1439	465	124	109.8	-14.2	124.6	57.1	0.6	-52.7	-53.3	0.444678748	0.307199614	0.073011048	0.085790426	16.41883007	27.92660605	-0.137479134	0.012779378	11.50777598	-0.067559254	3.746393452	3.813952706	9.090734147	6.471643836	-2.619090311	-4.123045286	-8.968148442
m	5.43	Ho06	CF04,CF12	CF04	CF12	4.14	5.43	1.29	0	0	0	0	2823	6174	3351	0.1147	-1.2456	-1.3603	352	527	175	974	1201	227	124	105.4	-18.6	124.6	169.3	0.6	63.9	63.3	0.444678748	0.366576637	0.073011048	0.079346661	16.41883007	21.64531315	-0.078102111	0.006335613	5.226483074	-0.067559254	1.387334641	1.454893895	9.090734147	5.951176529	-3.139557618	-4.123045286	-6.869829181
m	5.43	Ho06	CF07,EX05	CF07	EX05	5.14	5	-0.14	B1	1	-1	1	6130	6343	213	-0.4354	-1.1324	-0.697	515	585	70	1332	1165	-167	160.2	139.5	-20.7	157.3	178.2	-2.9	38.7	41.6	0.43620072	0.441747338	0.110555662	0.106297989	25.34513515	24.06307404	0.005546618	-0.004257673	-1.282061111	4.426606308	4.636314662	0.209708354	6.825313439	3.404824404	-3.420489035	-9.384479526	-9.857111224
m	5.43	Ho06	CF03,CF07	CF03	CF07	4.71	5.14	0.43	0	0	0	0	5796	6130	334	-1.6114	-0.4354	1.176	720	515	-205	1383	1332	-51	129.5	160.2	30.7	154.5	157.3	25	-2.9	-27.9	0.630307629	0.43620072	0.147499079	0.110555662	23.40112545	25.34513515	-0.194106909	-0.036943417	1.944009695	3.275341838	4.426606308	1.15126447	6.494469319	6.825313439	0.33084412	-9.738241311	-9.384479526
m	5.43	Ho06	CF03,CF12	CF03	CF12	4.71	5.43	0.72	A1	-1	1	-1	5796	6174	378	-1.6114	-1.2456	0.3658	720	527	-193	1383	1201	-182	129.5	105.4	-24.1	154.5	169.3	25	63.9	38.9	0.630307629	0.366576637	0.147499079	0.079346661	23.40112545	21.64531315	-0.263730992	-0.068152418	-1.755812306	3.275341838	1.387334641	-1.888007197	6.494469319	5.951176529	-0.54329279	-9.738241311	-6.869829181
m	5.43	Ho06	CF01,Fa06	CF01	Fa06	5.86	5.43	-0.43	A2	-2	2	-2	5677	5179	-498	-1.2071	-1.1398	0.0673	603	546	-57	1288	1489	201	161.3	140.5	-20.8	192	157	30.7	16.5	-14.2	0.406440405	0.187174105	0.067680598	0.079949862	16.65203488	42.71416818	-0.2192663	0.012269264	26.0621333	0.545566101	2.349894107	1.804328006	6.380849677	3.987353674	-2.393496003	-7.183554364	1.081985382
m	5.43	Ho06	Fa03,Fa09	Fa03	Fa09	4.29	5.29	1	B2	2	-2	2	6405	5781	-624	-1.4974	-0.8475	0.6499	441	578	137	1482	1439	-43	78.88	109.8	30.92	65.2	57.1	-13.68	-52.7	-39.02	0.323114322	0.307199614	0.088076971	0.085790426	27.25876416	27.92660605	-0.015914708	-0.002286545	0.667841894	4.379734715	3.746393452	-0.633341263	2.62296962	6.471643836	3.848674216	-4.664930527	-8.968148442
m	5.43	Ho06	CF12,Fa02	CF12	Fa02	5.43	5.29	-0.14	A3	-3	3	-3	6174	5623	-551	-1.2456	-0.883	0.3626	527	765	238	1201	1360	159	105.4	133.3	27.9	169.3	135.4	63.9	2.1	-61.8	0.366576637	0.498627098	0.079346661	0.10009276	21.64531315	20.07367036	0.132050461	0.020746099	-1.571642782	1.387334641	2.847607052	1.460272411	5.951176529	8.654758052	2.703581523	-6.869829181	-8.470232391
m	5.43	Ho06	CF03,Fa01	CF03	Fa01	4.71	5.57	0.86	B2	2	-2	2	5796	6054	258	-1.6114	-1.4289	0.1825	720	454	-266	1383	1109	-274	129.5	108.4	-21.1	154.5	100.8	25	-7.6	-32.6	0.630307629	0.509546638	0.147499079	0.115481715	23.40112545	22.66362024	-0.120760991	-0.032017364	-0.737505209	3.275341838	3.803412917	0.528071079	6.494469319	6.055654279	-0.43881504	-9.738241311	-7.403792164
m	5.43	Ho06	CF03,Fa03	CF03	Fa03	4.71	4.29	-0.42	A2	-2	2	-2	5796	6405	609	-1.6114	-1.4974	0.114	720	441	-279	1383	1482	99	129.5	78.88	-50.62	154.5	65.2	25	-13.68	-38.68	0.630307629	0.323114322	0.147499079	0.088076971	23.40112545	27.25876416	-0.307193307	-0.059422108	3.857638707	3.275341838	4.379734715	1.104392877	6.494469319	2.62296962	-3.871499699	-9.738241311	-4.664930527
m	5.43	Ho06	CF03,CF08	CF03	CF08	4.71	5.29	0.58	B1	1	-1	1	5796	5715	-81	-1.6114	0.4121	2.0235	720	573	-147	1383	1206	-177	129.5	112.4	-17.1	154.5	102.8	25	-9.6	-34.6	0.630307629	0.555324784	0.147499079	0.119148342	23.40112545	21.45561398	-0.074982845	-0.028350737	-1.945511471	3.275341838	3.433425711	0.158083873	6.494469319	6.016214779	-0.47825454	-9.738241311	-9.783119757
m	5.43	Ho06	CF02,CF04	CF02	CF04	4.57	4.14	-0.43	B2	2	-2	2	5161	2823	-2338	1.0181	0.1147	-0.9034	656	352	-304	1474	974	-500	112.3	124	11.7	189.7	124.6	77.4	0.6	-76.8	0.435772754	0.444678748	0.115835758	0.073011048	26.58168895	16.41883007	0.008905994	-0.04282471	-10.16285888	3.101358549	-0.067559254	-3.168917803	8.737714568	9.090734147	0.353019579	-9.362339862	-4.123045286
m	5.43	Ho06	CF05,CF12	CF05	CF12	5	5.43	0.43	B1	1	-1	1	4873	6174	1301	-1.484	-1.2456	0.2384	438	527	89	1027	1201	174	116	105.4	-10.6	191	169.3	75	63.9	-11.1	0.393344006	0.366576637	0.092523197	0.079346661	23.52220839	21.64531315	-0.026767369	-0.013176536	-1.876895249	-1.70133196	1.387334641	3.088666601	8.517780032	5.951176529	-2.566603503	-4.430227905	-6.869829181
m	5.43	Ho06	CF08,Fa08	CF08	Fa08	5.29	5.43	0.14	B1	1	-1	1	5715	5944	229	0.4121	-0.8369	-1.249	573	649	76	1206	1320	114	112.4	133.8	21.4	102.8	227.3	-9.6	93.5	103.1	0.555324784	0.364349979	0.119148342	0.077717325	21.45561398	21.33040469	-0.190974805	-0.041431017	-0.125209294	3.433425711	3.490293466	0.056867755	6.016214779	7.21707515	1.200860371	-9.783119757	-10.49284381
m	5.43	Ho06	CF01,Fa01	CF01	Fa01	5.86	5.57	-0.29	B2	2	-2	2	5677	6054	377	-1.2071	-1.4289	-0.2218	603	454	-149	1288	1109	-179	161.3	108.4	-52.9	192	100.8	30.7	-7.6	-38.3	0.406440405	0.509546638	0.067680598	0.115481715	16.65203488	22.66362024	0.103106233	0.047801117	6.011585365	0.545566101	3.803412917	3.257846816	6.380849677	6.055654279	-0.325195398	-7.183554364	-7.403792164
m	5.43	Ho06	CF01,CF07	CF01	CF07	5.86	5.14	-0.72	A1	-1	1	-1	5677	6130	453	-1.2071	-0.4354	0.7717	603	515	-88	1288	1332	44	161.3	160.2	-1.1	192	157.3	30.7	-2.9	-33.6	0.406440405	0.43620072	0.067680598	0.110555662	16.65203488	25.34513515	0.029760315	0.042875064	8.69310027	0.545566101	4.426606308	3.881040207	6.380849677	6.825313439	0.444463762	-7.183554364	-9.384479526
m	5.43	Ho06	CF04,Fa08	CF04	Fa08	4.14	5.43	1.29	0	0	0	0	2823	5944	3121	0.1147	-0.8369	-0.9516	352	649	297	974	1320	346	124	133.8	9.8	124.6	227.3	0.6	93.5	92.9	0.444678748	0.364349979	0.073011048	0.077717325	16.41883007	21.33040469	-0.080328769	0.004706277	4.911574616	-0.067559254	3.490293466	3.55785272	9.090734147	7.21707515	-1.873658997	-4.123045286	-10.49284381
m	5.43	Ho06	CF04,EX05	CF04	EX05	4.14	5	0.86	B2	2	-2	2	2823	6343	3520	0.1147	-1.1324	-1.2471	352	585	233	974	1165	191	124	139.5	15.5	124.6	178.2	0.6	38.7	38.1	0.444678748	0.441747338	0.073011048	0.106297989	16.41883007	24.06307404	-0.00293141	0.033286941	7.644243965	-0.067559254	4.636314662	4.703873916	9.090734147	3.404824404	-5.685909743	-4.123045286	-9.857111224
m	5.43	Ho06	EX05,Fa03	EX05	Fa03	5	4.29	-0.71	B1	1	-1	1	6343	6405	62	-1.1324	-1.4974	-0.365	585	441	-144	1165	1482	317	139.5	78.88	-60.62	178.2	65.2	38.7	-13.68	-52.38	0.441747338	0.323114322	0.106297989	0.088076971	24.06307404	27.25876416	-0.118633016	-0.018221018	3.195690123	4.636314662	4.379734715	-0.256579947	3.404824404	2.62296962	-0.781854784	-9.857111224	-4.664930527
m	5.43	Ho06	Fa04,Fa06	Fa04	Fa06	4.43	5.43	1	A2	-2	2	-2	5234	5179	-55	-0.4936	-1.1398	-0.6462	421	546	125	916	1489	573	110.6	140.5	29.9	117.8	157	7.2	16.5	9.3	0.356749223	0.187174105	0.0932834	0.079949862	26.14817188	42.71416818	-0.169575118	-0.013333538	16.5659963	1.841511376	2.349894107	0.508382731	6.461347382	3.987353674	-2.473993708	-7.674902345	1.081985382
m	5.43	Ho06	CF10,Fa06	CF10	Fa06	3.57	5.43	1.86	A1	-1	1	-1	3533	5179	1646	-0.3612	-1.1398	-0.7786	421	546	125	1058	1489	431	109.5	140.5	31	115.4	157	5.9	16.5	10.6	0.434461543	0.187174105	0.060767737	0.079949862	13.98690816	42.71416818	-0.247287438	0.019182125	28.72726002	0.639366419	2.349894107	1.710527688	8.069663928	3.987353674	-4.082310254	-4.098734637	1.081985382
m	5.43	Ho06	Fa01,Fa06	Fa01	Fa06	5.57	5.43	-0.14	A2	-2	2	-2	6054	5179	-875	-1.4289	-1.1398	0.2891	454	546	92	1109	1489	380	108.4	140.5	32.1	100.8	157	-7.6	16.5	24.1	0.509546638	0.187174105	0.115481715	0.079949862	22.66362024	42.71416818	-0.322372533	-0.035531853	20.05054794	3.803412917	2.349894107	-1.45351881	6.055654279	3.987353674	-2.068300605	-7.403792164	1.081985382
m	5.43	Ho06	CF12,Fa03	CF12	Fa03	5.43	4.29	-1.14	A2	-2	2	-2	6174	6405	231	-1.2456	-1.4974	-0.2518	527	441	-86	1201	1482	281	105.4	78.88	-26.52	169.3	65.2	63.9	-13.68	-77.58	0.366576637	0.323114322	0.079346661	0.088076971	21.64531315	27.25876416	-0.043462315	0.00873031	5.613451013	1.387334641	4.379734715	2.992400074	5.951176529	2.62296962	-3.328206909	-6.869829181	-4.664930527
m	5.43	Ho06	Fa01,Fa02	Fa01	Fa02	5.57	5.29	-0.28	A2	-2	2	-2	6054	5623	-431	-1.4289	-0.883	0.5459	454	765	311	1109	1360	251	108.4	133.3	24.9	100.8	135.4	-7.6	2.1	9.7	0.509546638	0.498627098	0.115481715	0.10009276	22.66362024	20.07367036	-0.01091954	-0.015388955	-2.589949879	3.803412917	2.847607052	-0.955805865	6.055654279	8.654758052	2.599103773	-7.403792164	-8.470232391
m	5.43	Ho06	CF12,Fa06	CF12	Fa06	5.43	5.43	0	A1	-1	1	-1	6174	5179	-995	-1.2456	-1.1398	0.1058	527	546	19	1201	1489	288	105.4	140.5	35.1	169.3	157	63.9	16.5	-47.4	0.366576637	0.187174105	0.079346661	0.079949862	21.64531315	42.71416818	-0.179402532	0.000603201	21.06885503	1.387334641	2.349894107	0.962559466	5.951176529	3.987353674	-1.963822855	-6.869829181	1.081985382
m	5.43	Ho06	CF05,CF10	CF05	CF10	5	3.57	-1.43	B2	2	-2	2	4873	3533	-1340	-1.484	-0.3612	1.1228	438	421	-17	1027	1058	31	116	109.5	-6.5	191	115.4	75	5.9	-69.1	0.393344006	0.434461543	0.092523197	0.060767737	23.52220839	13.98690816	0.041117537	-0.03175546	-9.535300237	-1.70133196	0.639366419	2.340698379	8.517780032	8.069663928	-0.448116104	-4.430227905	-4.098734637
m	5.43	Ho06	CF03,CF04	CF03	CF04	4.71	4.14	-0.57	B1	1	-1	1	5796	2823	-2973	-1.6114	0.1147	1.7261	720	352	-368	1383	974	-409	129.5	124	-5.5	154.5	124.6	25	0.6	-24.4	0.630307629	0.444678748	0.147499079	0.073011048	23.40112545	16.41883007	-0.185628881	-0.074488031	-6.982295381	3.275341838	-0.067559254	-3.342901092	6.494469319	9.090734147	2.596264828	-9.738241311	-4.123045286
m	5.43	Ho06	CF05,Fa02	CF05	Fa02	5	5.29	0.29	B2	2	-2	2	4873	5623	750	-1.484	-0.883	0.601	438	765	327	1027	1360	333	116	133.3	17.3	191	135.4	75	2.1	-72.9	0.393344006	0.498627098	0.092523197	0.10009276	23.52220839	20.07367036	0.105283092	0.007569563	-3.44853803	-1.70133196	2.847607052	4.548939012	8.517780032	8.654758052	0.13697802	-4.430227905	-8.470232391
m	5.43	Ho06	EX03,Fa02	EX03	Fa02	5	5.29	0.29	A2	-2	2	-2	5838	5623	-215	-0.6274	-0.883	-0.2556	592	765	173	1233	1360	127	148.1	133.3	-14.8	143.3	135.4	-4.8	2.1	6.9	0.388180669	0.498627098	0.104353547	0.10009276	26.88272635	20.07367036	0.110446429	-0.004260787	-6.809055988	1.74491368	2.847607052	1.102693372	8.56318209	8.654758052	0.091575962	-8.535371704	-8.470232391
m	5.43	Ho06	CF08,CF10	CF08	CF10	5.29	3.57	-1.72	0	0	0	0	5715	3533	-2182	0.4121	-0.3612	-0.7733	573	421	-152	1206	1058	-148	112.4	109.5	-2.9	102.8	115.4	-9.6	5.9	15.5	0.555324784	0.434461543	0.119148342	0.060767737	21.45561398	13.98690816	-0.120863241	-0.058380605	-7.468705824	3.433425711	0.639366419	-2.794059292	6.016214779	8.069663928	2.053449149	-9.783119757	-4.098734637
m	5.43	Ho06	CF10,Fa01	CF10	Fa01	3.57	5.57	2	B2	2	-2	2	3533	6054	2521	-0.3612	-1.4289	-1.0677	421	454	33	1058	1109	51	109.5	108.4	-1.1	115.4	100.8	5.9	-7.6	-13.5	0.434461543	0.509546638	0.060767737	0.115481715	13.98690816	22.66362024	0.075085095	0.054713978	8.676712086	0.639366419	3.803412917	3.164046498	8.069663928	6.055654279	-2.014009649	-4.098734637	-7.403792164
m	5.43	Ho06	EX05,Fa04	EX05	Fa04	5	4.43	-0.57	B2	2	-2	2	6343	5234	-1109	-1.1324	-0.4936	0.6388	585	421	-164	1165	916	-249	139.5	110.6	-28.9	178.2	117.8	38.7	7.2	-31.5	0.441747338	0.356749223	0.106297989	0.0932834	24.06307404	26.14817188	-0.084998115	-0.013014589	2.08509784	4.636314662	1.841511376	-2.794803286	3.404824404	6.461347382	3.056522978	-9.857111224	-7.674902345
m	5.43	Ho06	CF02,EX05	CF02	EX05	4.57	5	0.43	0	0	0	0	5161	6343	1182	1.0181	-1.1324	-2.1505	656	585	-71	1474	1165	-309	112.3	139.5	27.2	189.7	178.2	77.4	38.7	-38.7	0.435772754	0.441747338	0.115835758	0.106297989	26.58168895	24.06307404	0.005974584	-0.009537769	-2.518614914	3.101358549	4.636314662	1.534956113	8.737714568	3.404824404	-5.332890164	-9.362339862	-9.857111224
m	5.43	Ho06	CF02,Fa09	CF02	Fa09	4.57	5.29	0.72	A1	-1	1	-1	5161	5781	620	1.0181	-0.8475	-1.8656	656	578	-78	1474	1439	-35	112.3	109.8	-2.5	189.7	57.1	77.4	-52.7	-130.1	0.435772754	0.307199614	0.115835758	0.085790426	26.58168895	27.92660605	-0.12857314	-0.030045332	1.344917103	3.101358549	3.746393452	0.645034903	8.737714568	6.471643836	-2.266070732	-9.362339862	-8.968148442
m	5.43	Ho06	CF03,Ex05	CF03	Ex05	4.71	5	0.29	A2	-2	2	-2	5796	6343	547	-1.6114	-1.1324	0.479	720	585	-135	1383	1165	-218	129.5	139.5	10	154.5	178.2	25	38.7	13.7	0.630307629	0.441747338	0.147499079	0.106297989	23.40112545	24.06307404	-0.188560291	-0.04120109	0.661948584	3.275341838	4.636314662	1.360972824	6.494469319	3.404824404	-3.089644915	-9.738241311	-9.857111224
m	5.43	Ho06	CF08,Fa04	CF08	Fa04	5.29	4.43	-0.86	B2	2	-2	2	5715	5234	-481	0.4121	-0.4936	-0.9057	573	421	-152	1206	916	-290	112.4	110.6	-1.8	102.8	117.8	-9.6	7.2	16.8	0.555324784	0.356749223	0.119148342	0.0932834	21.45561398	26.14817188	-0.198575561	-0.025864942	4.692557895	3.433425711	1.841511376	-1.591914335	6.016214779	6.461347382	0.445132603	-9.783119757	-7.674902345
m	5.43	Ho06	CF04,Fa03	CF04	Fa03	4.14	4.29	0.15	B3	3	-3	3	2823	6405	3582	0.1147	-1.4974	-1.6121	352	441	89	974	1482	508	124	78.88	-45.12	124.6	65.2	0.6	-13.68	-14.28	0.444678748	0.323114322	0.073011048	0.088076971	16.41883007	27.25876416	-0.121564426	0.015065923	10.83993409	-0.067559254	4.379734715	4.447293969	9.090734147	2.62296962	-6.467764527	-4.123045286	-4.664930527
m	5.43	Ho06	CF01,Fa08	CF01	Fa08	5.86	5.43	-0.43	A2	-2	2	-2	5677	5944	267	-1.2071	-0.8369	0.3702	603	649	46	1288	1320	32	161.3	133.8	-27.5	192	227.3	30.7	93.5	62.8	0.406440405	0.364349979	0.067680598	0.077717325	16.65203488	21.33040469	-0.042090426	0.010036727	4.678369809	0.545566101	3.490293466	2.944727365	6.380849677	7.21707515	0.836225473	-7.183554364	-10.49284381
m	5.43	Ho06	CF01,CF03	CF01	CF03	5.86	4.71	-1.15	B1	1	-1	1	5677	5796	119	-1.2071	-1.6114	-0.4043	603	720	117	1288	1383	95	161.3	129.5	-31.8	192	154.5	30.7	25	-5.7	0.406440405	0.630307629	0.067680598	0.147499079	16.65203488	23.40112545	0.223867224	0.079818481	6.749090574	0.545566101	3.275341838	2.729775737	6.380849677	6.494469319	0.113619642	-7.183554364	-9.738241311
m	5.43	Ho06	CF08,CF12	CF08	CF12	5.29	5.43	0.14	B1	1	-1	1	5715	6174	459	0.4121	-1.2456	-1.6577	573	527	-46	1206	1201	-5	112.4	105.4	-7	102.8	169.3	-9.6	63.9	73.5	0.555324784	0.366576637	0.119148342	0.079346661	21.45561398	21.64531315	-0.188748147	-0.039801681	0.189699165	3.433425711	1.387334641	-2.04609107	6.016214779	5.951176529	-0.06503825	-9.783119757	-6.869829181
m	5.43	Ho06	CF03,CF05	CF03	CF05	4.71	5	0.29	A2	-2	2	-2	5796	4873	-923	-1.6114	-1.484	0.1274	720	438	-282	1383	1027	-356	129.5	116	-13.5	154.5	191	25	75	50	0.630307629	0.393344006	0.147499079	0.092523197	23.40112545	23.52220839	-0.236963623	-0.054975882	0.121082942	3.275341838	-1.70133196	-4.976673798	6.494469319	8.517780032	2.023310713	-9.738241311	-4.430227905
m	5.43	Ho06	Fa02,Fa08	Fa02	Fa08	5.29	5.43	0.14	A2	-2	2	-2	5623	5944	321	-0.883	-0.8369	0.0461	765	649	-116	1360	1320	-40	133.3	133.8	0.5	135.4	227.3	2.1	93.5	91.4	0.498627098	0.364349979	0.10009276	0.077717325	20.07367036	21.33040469	-0.134277119	-0.022375435	1.256734323	2.847607052	3.490293466	0.642686414	8.654758052	7.21707515	-1.437682902	-8.470232391	-10.49284381
m	5.43	Ho06	CF03,EX04	CF03	EX04	4.71	5.43	0.72	B2	2	-2	2	5796	5944	148	-1.6114	0.1354	1.7468	720	693	-27	1383	1125	-258	129.5	127.8	-1.7	154.5	114.9	25	-12.9	-37.9	0.630307629	0.441234424	0.147499079	0.109946253	23.40112545	24.91787744	-0.189073205	-0.037552826	1.516751988	3.275341838	1.302609569	-1.972732269	6.494469319	3.358522496	-3.135946823	-9.738241311	-7.399611163
m	5.43	Ho06	EX04,Fa02	EX04	Fa02	5.43	5.29	-0.14	A1	-1	1	-1	5944	5623	-321	0.1354	-0.883	-1.0184	693	765	72	1125	1360	235	127.8	133.3	5.5	114.9	135.4	-12.9	2.1	15	0.441234424	0.498627098	0.109946253	0.10009276	24.91787744	20.07367036	0.057392674	-0.009853493	-4.844207077	1.302609569	2.847607052	1.544997483	3.358522496	8.654758052	5.296235556	-7.399611163	-8.470232391
m	5.43	Ho06	CF01,CF08	CF01	CF08	5.86	5.29	-0.57	B1	1	-1	1	5677	5715	38	-1.2071	0.4121	1.6192	603	573	-30	1288	1206	-82	161.3	112.4	-48.9	192	102.8	30.7	-9.6	-40.3	0.406440405	0.555324784	0.067680598	0.119148342	16.65203488	21.45561398	0.148884379	0.051467744	4.803579103	0.545566101	3.433425711	2.88785961	6.380849677	6.016214779	-0.364634898	-7.183554364	-9.783119757
m	5.43	Ho06	CF01,CF05	CF01	CF05	5.86	5	-0.86	A1	-1	1	-1	5677	4873	-804	-1.2071	-1.484	-0.2769	603	438	-165	1288	1027	-261	161.3	116	-45.3	192	191	30.7	75	44.3	0.406440405	0.393344006	0.067680598	0.092523197	16.65203488	23.52220839	-0.013096399	0.024842599	6.870173517	0.545566101	-1.70133196	-2.246898061	6.380849677	8.517780032	2.136930355	-7.183554364	-4.430227905
m	5.43	Ho06	EX04,Fa09	EX04	Fa09	5.43	5.29	-0.14	B2	2	-2	2	5944	5781	-163	0.1354	-0.8475	-0.9829	693	578	-115	1125	1439	314	127.8	109.8	-18	114.9	57.1	-12.9	-52.7	-39.8	0.441234424	0.307199614	0.109946253	0.085790426	24.91787744	27.92660605	-0.13403481	-0.024155827	3.008728613	1.302609569	3.746393452	2.443783883	3.358522496	6.471643836	3.11312134	-7.399611163	-8.968148442
m	5.43	Ho06	CF07,Fa06	CF07	Fa06	5.14	5.43	0.29	A2	-2	2	-2	6130	5179	-951	-0.4354	-1.1398	-0.7044	515	546	31	1332	1489	157	160.2	140.5	-19.7	157.3	157	-2.9	16.5	19.4	0.43620072	0.187174105	0.110555662	0.079949862	25.34513515	42.71416818	-0.249026615	-0.0306058	17.36903303	4.426606308	2.349894107	-2.076712201	6.825313439	3.987353674	-2.837959765	-9.384479526	1.081985382
m	5.43	Ho06	CF08,Fa06	CF08	Fa06	5.29	5.43	0.14	A3	-3	3	-3	5715	5179	-536	0.4121	-1.1398	-1.5519	573	546	-27	1206	1489	283	112.4	140.5	28.1	102.8	157	-9.6	16.5	26.1	0.555324784	0.187174105	0.119148342	0.079949862	21.45561398	42.71416818	-0.368150679	-0.03919848	21.2585542	3.433425711	2.349894107	-1.083531604	6.016214779	3.987353674	-2.028861105	-9.783119757	1.081985382
m	5.43	Ho06	CF05,Fa03	CF05	Fa03	5	4.29	-0.71	B2	2	-2	2	4873	6405	1532	-1.484	-1.4974	-0.0134	438	441	3	1027	1482	455	116	78.88	-37.12	191	65.2	75	-13.68	-88.68	0.393344006	0.323114322	0.092523197	0.088076971	23.52220839	27.25876416	-0.070229684	-0.004446226	3.736555765	-1.70133196	4.379734715	6.081066675	8.517780032	2.62296962	-5.894810412	-4.430227905	-4.664930527
m	5.43	Ho06	CF10,Fa08	CF10	Fa08	3.57	5.43	1.86	A1	-1	1	-1	3533	5944	2411	-0.3612	-0.8369	-0.4757	421	649	228	1058	1320	262	109.5	133.8	24.3	115.4	227.3	5.9	93.5	87.6	0.434461543	0.364349979	0.060767737	0.077717325	13.98690816	21.33040469	-0.070111564	0.016949588	7.34349653	0.639366419	3.490293466	2.850927047	8.069663928	7.21707515	-0.852588778	-4.098734637	-10.49284381
m	5.43	Ho06	CF04,CF07	CF04	CF07	4.14	5.14	1	0	0	0	0	2823	6130	3307	0.1147	-0.4354	-0.5501	352	515	163	974	1332	358	124	160.2	36.2	124.6	157.3	0.6	-2.9	-3.5	0.444678748	0.43620072	0.073011048	0.110555662	16.41883007	25.34513515	-0.008478028	0.037544614	8.926305076	-0.067559254	4.426606308	4.494165562	9.090734147	6.825313439	-2.265420708	-4.123045286	-9.384479526
m	5.43	Ho06	EX04,Fa04	EX04	Fa04	5.43	4.43	-1	B2	2	-2	2	5944	5234	-710	0.1354	-0.4936	-0.629	693	421	-272	1125	916	-209	127.8	110.6	-17.2	114.9	117.8	-12.9	7.2	20.1	0.441234424	0.356749223	0.109946253	0.0932834	24.91787744	26.14817188	-0.084485201	-0.016662853	1.230294436	1.302609569	1.841511376	0.538901807	3.358522496	6.461347382	3.102824886	-7.399611163	-7.674902345
m	5.43	Ho06	CF04,Fa06	CF04	Fa06	4.14	5.43	1.29	B1	1	-1	1	2823	5179	2356	0.1147	-1.1398	-1.2545	352	546	194	974	1489	515	124	140.5	16.5	124.6	157	0.6	16.5	15.9	0.444678748	0.187174105	0.073011048	0.079949862	16.41883007	42.71416818	-0.257504643	0.006938814	26.29533811	-0.067559254	2.349894107	2.417453361	9.090734147	3.987353674	-5.103380473	-4.123045286	1.081985382
m	5.43	Ho06	CF03,Fa08	CF03	Fa08	4.71	5.43	0.72	A1	-1	1	-1	5796	5944	148	-1.6114	-0.8369	0.7745	720	649	-71	1383	1320	-63	129.5	133.8	4.3	154.5	227.3	25	93.5	68.5	0.630307629	0.364349979	0.147499079	0.077717325	23.40112545	21.33040469	-0.26595765	-0.069781754	-2.070720765	3.275341838	3.490293466	0.214951628	6.494469319	7.21707515	0.722605831	-9.738241311	-10.49284381
m	5.43	Ho06	CF01,Fa03	CF01	Fa03	5.86	4.29	-1.57	B1	1	-1	1	5677	6405	728	-1.2071	-1.4974	-0.2903	603	441	-162	1288	1482	194	161.3	78.88	-82.42	192	65.2	30.7	-13.68	-44.38	0.406440405	0.323114322	0.067680598	0.088076971	16.65203488	27.25876416	-0.083326083	0.020396373	10.60672928	0.545566101	4.379734715	3.834168614	6.380849677	2.62296962	-3.757880057	-7.183554364	-4.664930527
m	5.43	Ho06	CF02,CF10	CF02	CF10	4.57	3.57	-1	0	0	0	0	5161	3533	-1628	1.0181	-0.3612	-1.3793	656	421	-235	1474	1058	-416	112.3	109.5	-2.8	189.7	115.4	77.4	5.9	-71.5	0.435772754	0.434461543	0.115835758	0.060767737	26.58168895	13.98690816	-0.001311211	-0.055068021	-12.59478079	3.101358549	0.639366419	-2.46199213	8.737714568	8.069663928	-0.66805064	-9.362339862	-4.098734637
m	5.43	Ho06	EX03,Fa01	EX03	Fa01	5	5.57	0.57	B2	2	-2	2	5838	6054	216	-0.6274	-1.4289	-0.8015	592	454	-138	1233	1109	-124	148.1	108.4	-39.7	143.3	100.8	-4.8	-7.6	-2.8	0.388180669	0.509546638	0.104353547	0.115481715	26.88272635	22.66362024	0.121365969	0.011128168	-4.219106109	1.74491368	3.803412917	2.058499237	8.56318209	6.055654279	-2.507527811	-8.535371704	-7.403792164
m	5.43	Ho06	CF04,Fa02	CF04	Fa02	4.14	5.29	1.15	A1	-1	1	-1	2823	5623	2800	0.1147	-0.883	-0.9977	352	765	413	974	1360	386	124	133.3	9.3	124.6	135.4	0.6	2.1	1.5	0.444678748	0.498627098	0.073011048	0.10009276	16.41883007	20.07367036	0.05394835	0.027081712	3.654840292	-0.067559254	2.847607052	2.915166306	9.090734147	8.654758052	-0.435976095	-4.123045286	-8.470232391
m	5.43	Ho06	CF03,Fa02	CF03	Fa02	4.71	5.29	0.58	A1	-1	1	-1	5796	5623	-173	-1.6114	-0.883	0.7284	720	765	45	1383	1360	-23	129.5	133.3	3.8	154.5	135.4	25	2.1	-22.9	0.630307629	0.498627098	0.147499079	0.10009276	23.40112545	20.07367036	-0.131680531	-0.047406319	-3.327455088	3.275341838	2.847607052	-0.427734786	6.494469319	8.654758052	2.160288733	-9.738241311	-8.470232391
m	5.43	Ho06	CF07,Fa03	CF07	Fa03	5.14	4.29	-0.85	B1	1	-1	1	6130	6405	275	-0.4354	-1.4974	-1.062	515	441	-74	1332	1482	150	160.2	78.88	-81.32	157.3	65.2	-2.9	-13.68	-10.78	0.43620072	0.323114322	0.110555662	0.088076971	25.34513515	27.25876416	-0.113086398	-0.022478691	1.913629012	4.426606308	4.379734715	-0.046871593	6.825313439	2.62296962	-4.202343819	-9.384479526	-4.664930527
m	5.43	Ho06	EX05,Fa09	EX05	Fa09	5	5.29	0.29	B2	2	-2	2	6343	5781	-562	-1.1324	-0.8475	0.2849	585	578	-7	1165	1439	274	139.5	109.8	-29.7	178.2	57.1	38.7	-52.7	-91.4	0.441747338	0.307199614	0.106297989	0.085790426	24.06307404	27.92660605	-0.134547724	-0.020507563	3.863532016	4.636314662	3.746393452	-0.88992121	3.404824404	6.471643836	3.066819432	-9.857111224	-8.968148442
m	5.43	Ho06	CF07,Fa09	CF07	Fa09	5.14	5.29	0.15	B2	2	-2	2	6130	5781	-349	-0.4354	-0.8475	-0.4121	515	578	63	1332	1439	107	160.2	109.8	-50.4	157.3	57.1	-2.9	-52.7	-49.8	0.43620072	0.307199614	0.110555662	0.085790426	25.34513515	27.92660605	-0.129001106	-0.024765236	2.581470906	4.426606308	3.746393452	-0.680212856	6.825313439	6.471643836	-0.353669603	-9.384479526	-8.968148442
m	5.43	Ho06	EX03,Fa04	EX03	Fa04	5	4.43	-0.57	B2	2	-2	2	5838	5234	-604	-0.6274	-0.4936	0.1338	592	421	-171	1233	916	-317	148.1	110.6	-37.5	143.3	117.8	-4.8	7.2	12	0.388180669	0.356749223	0.104353547	0.0932834	26.88272635	26.14817188	-0.031431446	-0.011070147	-0.734554475	1.74491368	1.841511376	0.096597696	8.56318209	6.461347382	-2.101834708	-8.535371704	-7.674902345
m	5.43	Ho06	CF08,Fa03	CF08	Fa03	5.29	4.29	-1	B2	2	-2	2	5715	6405	690	0.4121	-1.4974	-1.9095	573	441	-132	1206	1482	276	112.4	78.88	-33.52	102.8	65.2	-9.6	-13.68	-4.08	0.555324784	0.323114322	0.119148342	0.088076971	21.45561398	27.25876416	-0.232210462	-0.031071371	5.803150178	3.433425711	4.379734715	0.946309004	6.016214779	2.62296962	-3.393245159	-9.783119757	-4.664930527
m	5.43	Ho06	CF04,Fa04	CF04	Fa04	4.14	4.43	0.29	A1	-1	1	-1	2823	5234	2411	0.1147	-0.4936	-0.6083	352	421	69	974	916	-58	124	110.6	-13.4	124.6	117.8	0.6	7.2	6.6	0.444678748	0.356749223	0.073011048	0.0932834	16.41883007	26.14817188	-0.087929525	0.020272352	9.729341805	-0.067559254	1.841511376	1.90907063	9.090734147	6.461347382	-2.629386765	-4.123045286	-7.674902345
m	5.43	Ho06	CF05,EX03	CF05	EX03	5	5	0	A1	-1	1	-1	4873	5838	965	-1.484	-0.6274	0.8566	438	592	154	1027	1233	206	116	148.1	32.1	191	143.3	75	-4.8	-79.8	0.393344006	0.388180669	0.092523197	0.104353547	23.52220839	26.88272635	-0.005163337	0.01183035	3.360517957	-1.70133196	1.74491368	3.44624564	8.517780032	8.56318209	0.045402058	-4.430227905	-8.535371704
m	5.43	Ho06	CF07,EX04	CF07	EX04	5.14	5.43	0.29	B2	2	-2	2	6130	5944	-186	-0.4354	0.1354	0.5708	515	693	178	1332	1125	-207	160.2	127.8	-32.4	157.3	114.9	-2.9	-12.9	-10	0.43620072	0.441234424	0.110555662	0.109946253	25.34513515	24.91787744	0.005033704	-0.000609409	-0.427257707	4.426606308	1.302609569	-3.123996739	6.825313439	3.358522496	-3.466790943	-9.384479526	-7.399611163
m	5.43	Ho06	CF01,EX05	CF01	EX05	5.86	5	-0.86	0	0	0	0	5677	6343	666	-1.2071	-1.1324	0.0747	603	585	-18	1288	1165	-123	161.3	139.5	-21.8	192	178.2	30.7	38.7	8	0.406440405	0.441747338	0.067680598	0.106297989	16.65203488	24.06307404	0.035306933	0.038617391	7.411039159	0.545566101	4.636314662	4.090748561	6.380849677	3.404824404	-2.976025273	-7.183554364	-9.857111224
m	5.43	Ho06	Fa01,Fa04	Fa01	Fa04	5.57	4.43	-1.14	A1	-1	1	-1	6054	5234	-820	-1.4289	-0.4936	0.9353	454	421	-33	1109	916	-193	108.4	110.6	2.2	100.8	117.8	-7.6	7.2	14.8	0.509546638	0.356749223	0.115481715	0.0932834	22.66362024	26.14817188	-0.152797415	-0.022198315	3.484551633	3.803412917	1.841511376	-1.961901541	6.055654279	6.461347382	0.405693103	-7.403792164	-7.674902345
m	5.43	Ho06	CF12,Fa08	CF12	Fa08	5.43	5.43	0	0	0	0	0	6174	5944	-230	-1.2456	-0.8369	0.4087	527	649	122	1201	1320	119	105.4	133.8	28.4	169.3	227.3	63.9	93.5	29.6	0.366576637	0.364349979	0.079346661	0.077717325	21.64531315	21.33040469	-0.002226658	-0.001629336	-0.314908459	1.387334641	3.490293466	2.102958825	5.951176529	7.21707515	1.265898621	-6.869829181	-10.49284381
m	5.43	Ho06	CF07,CF08	CF07	CF08	5.14	5.29	0.15	B2	2	-2	2	6130	5715	-415	-0.4354	0.4121	0.8475	515	573	58	1332	1206	-126	160.2	112.4	-47.8	157.3	102.8	-2.9	-9.6	-6.7	0.43620072	0.555324784	0.110555662	0.119148342	25.34513515	21.45561398	0.119124064	0.00859268	-3.889521166	4.426606308	3.433425711	-0.993180597	6.825313439	6.016214779	-0.80909866	-9.384479526	-9.783119757
m	5.43	Ho06	CF03,CF10	CF03	CF10	4.71	3.57	-1.14	B1	1	-1	1	5796	3533	-2263	-1.6114	-0.3612	1.2502	720	421	-299	1383	1058	-325	129.5	109.5	-20	154.5	115.4	25	5.9	-19.1	0.630307629	0.434461543	0.147499079	0.060767737	23.40112545	13.98690816	-0.195846086	-0.086731342	-9.414217295	3.275341838	0.639366419	-2.635975419	6.494469319	8.069663928	1.575194609	-9.738241311	-4.098734637
m	5.43	Ho06	CF02,CF12	CF02	CF12	4.57	5.43	0.86	0	0	0	0	5161	6174	1013	1.0181	-1.2456	-2.2637	656	527	-129	1474	1201	-273	112.3	105.4	-6.9	189.7	169.3	77.4	63.9	-13.5	0.435772754	0.366576637	0.115835758	0.079346661	26.58168895	21.64531315	-0.069196117	-0.036489097	-4.936375804	3.101358549	1.387334641	-1.714023908	8.737714568	5.951176529	-2.786538039	-9.362339862	-6.869829181
m	5.43	Ho06	Fa04,Fa08	Fa04	Fa08	4.43	5.43	1	A1	-1	1	-1	5234	5944	710	-0.4936	-0.8369	-0.3433	421	649	228	916	1320	404	110.6	133.8	23.2	117.8	227.3	7.2	93.5	86.3	0.356749223	0.364349979	0.0932834	0.077717325	26.14817188	21.33040469	0.007600756	-0.015566075	-4.817767189	1.841511376	3.490293466	1.64878209	6.461347382	7.21707515	0.755727768	-7.674902345	-10.49284381
m	5.43	Ho06	CF12,Fa01	CF12	Fa01	5.43	5.57	0.14	B1	1	-1	1	6174	6054	-120	-1.2456	-1.4289	-0.1833	527	454	-73	1201	1109	-92	105.4	108.4	3	169.3	100.8	63.9	-7.6	-71.5	0.366576637	0.509546638	0.079346661	0.115481715	21.64531315	22.66362024	0.142970001	0.036135054	1.018307097	1.387334641	3.803412917	2.416078276	5.951176529	6.055654279	0.10447775	-6.869829181	-7.403792164
m	5.43	Ho06	CF02,Fa08	CF02	Fa08	4.57	5.43	0.86	A1	-1	1	-1	5161	5944	783	1.0181	-0.8369	-1.855	656	649	-7	1474	1320	-154	112.3	133.8	21.5	189.7	227.3	77.4	93.5	16.1	0.435772754	0.364349979	0.115835758	0.077717325	26.58168895	21.33040469	-0.071422775	-0.038118433	-5.251284263	3.101358549	3.490293466	0.388934917	8.737714568	7.21707515	-1.520639418	-9.362339862	-10.49284381
m	5.43	Ho06	CF05,Fa08	CF05	Fa08	5	5.43	0.43	A1	-1	1	-1	4873	5944	1071	-1.484	-0.8369	0.6471	438	649	211	1027	1320	293	116	133.8	17.8	191	227.3	75	93.5	18.5	0.393344006	0.364349979	0.092523197	0.077717325	23.52220839	21.33040469	-0.028994027	-0.014805872	-2.191803707	-1.70133196	3.490293466	5.191625426	8.517780032	7.21707515	-1.300704882	-4.430227905	-10.49284381
m	5.43	Ho06	CF01,CF04	CF01	CF04	5.86	4.14	-1.72	B1	1	-1	1	5677	2823	-2854	-1.2071	0.1147	1.3218	603	352	-251	1288	974	-314	161.3	124	-37.3	192	124.6	30.7	0.6	-30.1	0.406440405	0.444678748	0.067680598	0.073011048	16.65203488	16.41883007	0.038238343	0.00533045	-0.233204806	0.545566101	-0.067559254	-0.613125355	6.380849677	9.090734147	2.70988447	-7.183554364	-4.123045286
m	5.43	Ho06	CF05,EX05	CF05	EX05	5	5	0	A1	-1	1	-1	4873	6343	1470	-1.484	-1.1324	0.3516	438	585	147	1027	1165	138	116	139.5	23.5	191	178.2	75	38.7	-36.3	0.393344006	0.441747338	0.092523197	0.106297989	23.52220839	24.06307404	0.048403332	0.013774792	0.540865642	-1.70133196	4.636314662	6.337646622	8.517780032	3.404824404	-5.112955628	-4.430227905	-9.857111224
m	5.43	Ho06	CF10,EX05	CF10	EX05	3.57	5	1.43	A1	-1	1	-1	3533	6343	2810	-0.3612	-1.1324	-0.7712	421	585	164	1058	1165	107	109.5	139.5	30	115.4	178.2	5.9	38.7	32.8	0.434461543	0.441747338	0.060767737	0.106297989	13.98690816	24.06307404	0.007285795	0.045530252	10.07616588	0.639366419	4.636314662	3.996948243	8.069663928	3.404824404	-4.664839524	-4.098734637	-9.857111224
m	5.43	Ho06	CF07,Fa02	CF07	Fa02	5.14	5.29	0.15	B2	2	-2	2	6130	5623	-507	-0.4354	-0.883	-0.4476	515	765	250	1332	1360	28	160.2	133.3	-26.9	157.3	135.4	-2.9	2.1	5	0.43620072	0.498627098	0.110555662	0.10009276	25.34513515	20.07367036	0.062426378	-0.010462902	-5.271464783	4.426606308	2.847607052	-1.578999256	6.825313439	8.654758052	1.829444613	-9.384479526	-8.470232391
m	5.43	Ho06	CF05,EX04	CF05	EX04	5	5.43	0.43	B2	2	-2	2	4873	5944	1071	-1.484	0.1354	1.6194	438	693	255	1027	1125	98	116	127.8	11.8	191	114.9	75	-12.9	-87.9	0.393344006	0.441234424	0.092523197	0.109946253	23.52220839	24.91787744	0.047890418	0.017423056	1.395669046	-1.70133196	1.302609569	3.003941529	8.517780032	3.358522496	-5.159257536	-4.430227905	-7.399611163
m	5.43	Ho06	CF08,EX04	CF08	EX04	5.29	5.43	0.14	A2	-2	2	-2	5715	5944	229	0.4121	0.1354	-0.2767	573	693	120	1206	1125	-81	112.4	127.8	15.4	102.8	114.9	-9.6	-12.9	-3.3	0.555324784	0.441234424	0.119148342	0.109946253	21.45561398	24.91787744	-0.11409036	-0.009202089	3.462263459	3.433425711	1.302609569	-2.130816142	6.016214779	3.358522496	-2.657692283	-9.783119757	-7.399611163
m	5.43	Ho06	CF02,EX03	CF02	EX03	4.57	5	0.43	A1	-1	1	-1	5161	5838	677	1.0181	-0.6274	-1.6455	656	592	-64	1474	1233	-241	112.3	148.1	35.8	189.7	143.3	77.4	-4.8	-82.2	0.435772754	0.388180669	0.115835758	0.104353547	26.58168895	26.88272635	-0.047592085	-0.011482211	0.301037402	3.101358549	1.74491368	-1.356444869	8.737714568	8.56318209	-0.174532478	-9.362339862	-8.535371704
m	5.43	Ho06	CF01,CF10	CF01	CF10	5.86	3.57	-2.29	A1	-1	1	-1	5677	3533	-2144	-1.2071	-0.3612	0.8459	603	421	-182	1288	1058	-230	161.3	109.5	-51.8	192	115.4	30.7	5.9	-24.8	0.406440405	0.434461543	0.067680598	0.060767737	16.65203488	13.98690816	0.028021138	-0.006912861	-2.665126721	0.545566101	0.639366419	0.093800318	6.380849677	8.069663928	1.688814251	-7.183554364	-4.098734637
m	5.43	Ho06	CF04,CF05	CF04	CF05	4.14	5	0.86	A1	-1	1	-1	2823	4873	2050	0.1147	-1.484	-1.5987	352	438	86	974	1027	53	124	116	-8	124.6	191	0.6	75	74.4	0.444678748	0.393344006	0.073011048	0.092523197	16.41883007	23.52220839	-0.051334742	0.019512149	7.103378323	-0.067559254	-1.70133196	-1.633772706	9.090734147	8.517780032	-0.572954115	-4.123045286	-4.430227905
m	5.43	Ho06	CF08,Fa01	CF08	Fa01	5.29	5.57	0.28	B2	2	-2	2	5715	6054	339	0.4121	-1.4289	-1.841	573	454	-119	1206	1109	-97	112.4	108.4	-4	102.8	100.8	-9.6	-7.6	2	0.555324784	0.509546638	0.119148342	0.115481715	21.45561398	22.66362024	-0.045778146	-0.003666627	1.208006262	3.433425711	3.803412917	0.369987206	6.016214779	6.055654279	0.0394395	-9.783119757	-7.403792164
m	5.43	Ho06	CF01,CF02	CF01	CF02	5.86	4.57	-1.29	A1	-1	1	-1	5677	5161	-516	-1.2071	1.0181	2.2252	603	656	53	1288	1474	186	161.3	112.3	-49	192	189.7	30.7	77.4	46.7	0.406440405	0.435772754	0.067680598	0.115835758	16.65203488	26.58168895	0.029332349	0.04815516	9.929654072	0.545566101	3.101358549	2.555792448	6.380849677	8.737714568	2.356864891	-7.183554364	-9.362339862
m	5.43	Ho06	CF08,EX05	CF08	EX05	5.29	5	-0.29	0	0	0	0	5715	6343	628	0.4121	-1.1324	-1.5445	573	585	12	1206	1165	-41	112.4	139.5	27.1	102.8	178.2	-9.6	38.7	48.3	0.555324784	0.441747338	0.119148342	0.106297989	21.45561398	24.06307404	-0.113577446	-0.012850353	2.607460055	3.433425711	4.636314662	1.202888951	6.016214779	3.404824404	-2.611390375	-9.783119757	-9.857111224
m	5.43	Ho06	CF08,Fa09	CF08	Fa09	5.29	5.29	0	A1	-1	1	-1	5715	5781	66	0.4121	-0.8475	-1.2596	573	578	5	1206	1439	233	112.4	109.8	-2.6	102.8	57.1	-9.6	-52.7	-43.1	0.555324784	0.307199614	0.119148342	0.085790426	21.45561398	27.92660605	-0.24812517	-0.033357916	6.470992072	3.433425711	3.746393452	0.312967741	6.016214779	6.471643836	0.455429057	-9.783119757	-8.968148442
m	5.43	Ho06	CF02,CF08	CF02	CF08	4.57	5.29	0.72	B1	1	-1	1	5161	5715	554	1.0181	0.4121	-0.606	656	573	-83	1474	1206	-268	112.3	112.4	0.1	189.7	102.8	77.4	-9.6	-87	0.435772754	0.555324784	0.115835758	0.119148342	26.58168895	21.45561398	0.11955203	0.003312584	-5.126074969	3.101358549	3.433425711	0.332067162	8.737714568	6.016214779	-2.721499789	-9.362339862	-9.783119757
m	5.43	Ho06	CF01,Fa02	CF01	Fa02	5.86	5.29	-0.57	B1	1	-1	1	5677	5623	-54	-1.2071	-0.883	0.3241	603	765	162	1288	1360	72	161.3	133.3	-28	192	135.4	30.7	2.1	-28.6	0.406440405	0.498627098	0.067680598	0.10009276	16.65203488	20.07367036	0.092186693	0.032412162	3.421635486	0.545566101	2.847607052	2.302040951	6.380849677	8.654758052	2.273908375	-7.183554364	-8.470232391
m	5.43	Ho06	CF12,EX03	CF12	EX03	5.43	5	-0.43	B1	1	-1	1	6174	5838	-336	-1.2456	-0.6274	0.6182	527	592	65	1201	1233	32	105.4	148.1	42.7	169.3	143.3	63.9	-4.8	-68.7	0.366576637	0.388180669	0.079346661	0.104353547	21.64531315	26.88272635	0.021604032	0.025006886	5.237413206	1.387334641	1.74491368	0.357579039	5.951176529	8.56318209	2.612005561	-6.869829181	-8.535371704
m	5.43	Ho06	CF02,CF07	CF02	CF07	4.57	5.14	0.57	A2	-2	2	-2	5161	6130	969	1.0181	-0.4354	-1.4535	656	515	-141	1474	1332	-142	112.3	160.2	47.9	189.7	157.3	77.4	-2.9	-80.3	0.435772754	0.43620072	0.115835758	0.110555662	26.58168895	25.34513515	0.000427966	-0.005280096	-1.236553803	3.101358549	4.426606308	1.325247759	8.737714568	6.825313439	-1.912401129	-9.362339862	-9.384479526
m	5.43	Ho06	CF05,Fa06	CF05	Fa06	5	5.43	0.43	A1	-1	1	-1	4873	5179	306	-1.484	-1.1398	0.3442	438	546	108	1027	1489	462	116	140.5	24.5	191	157	75	16.5	-58.5	0.393344006	0.187174105	0.092523197	0.079949862	23.52220839	42.71416818	-0.206169901	-0.012573335	19.19195979	-1.70133196	2.349894107	4.051226067	8.517780032	3.987353674	-4.530426358	-4.430227905	1.081985382
m	5.43	Ho06	EX03,Fa08	EX03	Fa08	5	5.43	0.43	A1	-1	1	-1	5838	5944	106	-0.6274	-0.8369	-0.2095	592	649	57	1233	1320	87	148.1	133.8	-14.3	143.3	227.3	-4.8	93.5	98.3	0.388180669	0.364349979	0.104353547	0.077717325	26.88272635	21.33040469	-0.02383069	-0.026636222	-5.552321665	1.74491368	3.490293466	1.745379786	8.56318209	7.21707515	-1.34610694	-8.535371704	-10.49284381
m	5.43	Ho06	CF04,EX04	CF04	EX04	4.14	5.43	1.29	A2	-2	2	-2	2823	5944	3121	0.1147	0.1354	0.0207	352	693	341	974	1125	151	124	127.8	3.8	124.6	114.9	0.6	-12.9	-13.5	0.444678748	0.441234424	0.073011048	0.109946253	16.41883007	24.91787744	-0.003444324	0.036935205	8.499047369	-0.067559254	1.302609569	1.370168823	9.090734147	3.358522496	-5.732211651	-4.123045286	-7.399611163
m	5.43	Ho06	CF05,Fa04	CF05	Fa04	5	4.43	-0.57	B1	1	-1	1	4873	5234	361	-1.484	-0.4936	0.9904	438	421	-17	1027	916	-111	116	110.6	-5.4	191	117.8	75	7.2	-67.8	0.393344006	0.356749223	0.092523197	0.0932834	23.52220839	26.14817188	-0.036594783	0.000760203	2.625963482	-1.70133196	1.841511376	3.542843336	8.517780032	6.461347382	-2.05643265	-4.430227905	-7.674902345
m	5.43	Ho06	CF02,Fa04	CF02	Fa04	4.57	4.43	-0.14	B1	1	-1	1	5161	5234	73	1.0181	-0.4936	-1.5117	656	421	-235	1474	916	-558	112.3	110.6	-1.7	189.7	117.8	77.4	7.2	-70.2	0.435772754	0.356749223	0.115835758	0.0932834	26.58168895	26.14817188	-0.079023531	-0.022552358	-0.433517074	3.101358549	1.841511376	-1.259847173	8.737714568	6.461347382	-2.276367186	-9.362339862	-7.674902345
m	5.43	Ho06	Fa01,Fa03	Fa01	Fa03	5.57	4.29	-1.28	B2	2	-2	2	6054	6405	351	-1.4289	-1.4974	-0.0685	454	441	-13	1109	1482	373	108.4	78.88	-29.52	100.8	65.2	-7.6	-13.68	-6.08	0.509546638	0.323114322	0.115481715	0.088076971	22.66362024	27.25876416	-0.186432316	-0.027404744	4.595143916	3.803412917	4.379734715	0.576321798	6.055654279	2.62296962	-3.432684659	-7.403792164	-4.664930527
m	5.43	Ho06	CF05,CF08	CF05	CF08	5	5.29	0.29	B1	1	-1	1	4873	5715	842	-1.484	0.4121	1.8961	438	573	135	1027	1206	179	116	112.4	-3.6	191	102.8	75	-9.6	-84.6	0.393344006	0.555324784	0.092523197	0.119148342	23.52220839	21.45561398	0.161980778	0.026625145	-2.066594413	-1.70133196	3.433425711	5.134757671	8.517780032	6.016214779	-2.501565253	-4.430227905	-9.783119757
m	5.43	Ho06	CF07,Fa08	CF07	Fa08	5.14	5.43	0.29	A1	-1	1	-1	6130	5944	-186	-0.4354	-0.8369	-0.4015	515	649	134	1332	1320	-12	160.2	133.8	-26.4	157.3	227.3	-2.9	93.5	96.4	0.43620072	0.364349979	0.110555662	0.077717325	25.34513515	21.33040469	-0.071850741	-0.032838337	-4.01473046	4.426606308	3.490293466	-0.936312842	6.825313439	7.21707515	0.391761711	-9.384479526	-10.49284381
m	5.43	Ho06	CF07,EX03	CF07	EX03	5.14	5	-0.14	B1	1	-1	1	6130	5838	-292	-0.4354	-0.6274	-0.192	515	592	77	1332	1233	-99	160.2	148.1	-12.1	157.3	143.3	-2.9	-4.8	-1.9	0.43620072	0.388180669	0.110555662	0.104353547	25.34513515	26.88272635	-0.048020051	-0.006202115	1.537591204	4.426606308	1.74491368	-2.681692628	6.825313439	8.56318209	1.737868651	-9.384479526	-8.535371704
m	5.43	Ho06	EX05,Fa06	EX05	Fa06	5	5.43	0.43	A2	-2	2	-2	6343	5179	-1164	-1.1324	-1.1398	-0.0074	585	546	-39	1165	1489	324	139.5	140.5	1	178.2	157	38.7	16.5	-22.2	0.441747338	0.187174105	0.106297989	0.079949862	24.06307404	42.71416818	-0.254573233	-0.026348127	18.65109414	4.636314662	2.349894107	-2.286420555	3.404824404	3.987353674	0.58252927	-9.857111224	1.081985382
m	5.43	Ho06	CF04,CF08	CF04	CF08	4.14	5.29	1.15	0	0	0	0	2823	5715	2892	0.1147	0.4121	0.2974	352	573	221	974	1206	232	124	112.4	-11.6	124.6	102.8	0.6	-9.6	-10.2	0.444678748	0.555324784	0.073011048	0.119148342	16.41883007	21.45561398	0.110646036	0.046137294	5.03678391	-0.067559254	3.433425711	3.500984965	9.090734147	6.016214779	-3.074519368	-4.123045286	-9.783119757
m	5.43	Ho06	CF04,Fa01	CF04	Fa01	4.14	5.57	1.43	B1	1	-1	1	2823	6054	3231	0.1147	-1.4289	-1.5436	352	454	102	974	1109	135	124	108.4	-15.6	124.6	100.8	0.6	-7.6	-8.2	0.444678748	0.509546638	0.073011048	0.115481715	16.41883007	22.66362024	0.06486789	0.042470667	6.244790172	-0.067559254	3.803412917	3.870972171	9.090734147	6.055654279	-3.035079868	-4.123045286	-7.403792164
m	5.43	Ho06	EX04,EX05	EX04	EX05	5.43	5	-0.43	B1	1	-1	1	5944	6343	399	0.1354	-1.1324	-1.2678	693	585	-108	1125	1165	40	127.8	139.5	11.7	114.9	178.2	-12.9	38.7	51.6	0.441234424	0.441747338	0.109946253	0.106297989	24.91787744	24.06307404	0.000512914	-0.003648264	-0.854803404	1.302609569	4.636314662	3.333705093	3.358522496	3.404824404	0.046301908	-7.399611163	-9.857111224
m	5.43	Ho06	CF08,Fa02	CF08	Fa02	5.29	5.29	0	A1	-1	1	-1	5715	5623	-92	0.4121	-0.883	-1.2951	573	765	192	1206	1360	154	112.4	133.3	20.9	102.8	135.4	-9.6	2.1	11.7	0.555324784	0.498627098	0.119148342	0.10009276	21.45561398	20.07367036	-0.056697686	-0.019055582	-1.381943617	3.433425711	2.847607052	-0.585818659	6.016214779	8.654758052	2.638543273	-9.783119757	-8.470232391
m	5.43	Ho06	CF10,Fa04	CF10	Fa04	3.57	4.43	0.86	B1	1	-1	1	3533	5234	1701	-0.3612	-0.4936	-0.1324	421	421	0	1058	916	-142	109.5	110.6	1.1	115.4	117.8	5.9	7.2	1.3	0.434461543	0.356749223	0.060767737	0.0932834	13.98690816	26.14817188	-0.07771232	0.032515663	12.16126372	0.639366419	1.841511376	1.202144957	8.069663928	6.461347382	-1.608316546	-4.098734637	-7.674902345
m	5.43	Ho06	EX04,Fa01	EX04	Fa01	5.43	5.57	0.14	B2	2	-2	2	5944	6054	110	0.1354	-1.4289	-1.5643	693	454	-239	1125	1109	-16	127.8	108.4	-19.4	114.9	100.8	-12.9	-7.6	5.3	0.441234424	0.509546638	0.109946253	0.115481715	24.91787744	22.66362024	0.068312214	0.005535462	-2.254257198	1.302609569	3.803412917	2.500803348	3.358522496	6.055654279	2.697131783	-7.399611163	-7.403792164
m	5.43	Ho06	CF12,Fa09	CF12	Fa09	5.43	5.29	-0.14	B1	1	-1	1	6174	5781	-393	-1.2456	-0.8475	0.3981	527	578	51	1201	1439	238	105.4	109.8	4.4	169.3	57.1	63.9	-52.7	-116.6	0.366576637	0.307199614	0.079346661	0.085790426	21.64531315	27.92660605	-0.059377023	0.006443765	6.281292907	1.387334641	3.746393452	2.359058811	5.951176529	6.471643836	0.520467307	-6.869829181	-8.968148442
m	5.43	Ho06	CF10,EX04	CF10	EX04	3.57	5.43	1.86	B1	1	-1	1	3533	5944	2411	-0.3612	0.1354	0.4966	421	693	272	1058	1125	67	109.5	127.8	18.3	115.4	114.9	5.9	-12.9	-18.8	0.434461543	0.441234424	0.060767737	0.109946253	13.98690816	24.91787744	0.006772881	0.049178516	10.93096928	0.639366419	1.302609569	0.66324315	8.069663928	3.358522496	-4.711141432	-4.098734637	-7.399611163
m	5.43	Ho06	CF01,EX03	CF01	EX03	5.86	5	-0.86	0	0	0	0	5677	5838	161	-1.2071	-0.6274	0.5797	603	592	-11	1288	1233	-55	161.3	148.1	-13.2	192	143.3	30.7	-4.8	-35.5	0.406440405	0.388180669	0.067680598	0.104353547	16.65203488	26.88272635	-0.018259736	0.036672949	10.23069147	0.545566101	1.74491368	1.199347579	6.380849677	8.56318209	2.182332413	-7.183554364	-8.535371704
m	5.43	Ho06	Fa02,Fa06	Fa02	Fa06	5.29	5.43	0.14	A1	-1	1	-1	5623	5179	-444	-0.883	-1.1398	-0.2568	765	546	-219	1360	1489	129	133.3	140.5	7.2	135.4	157	2.1	16.5	14.4	0.498627098	0.187174105	0.10009276	0.079949862	20.07367036	42.71416818	-0.311452993	-0.020142898	22.64049782	2.847607052	2.349894107	-0.497712945	8.654758052	3.987353674	-4.667404378	-8.470232391	1.081985382
m	5.43	Ho06	Fa04,Fa09	Fa04	Fa09	4.43	5.29	0.86	B1	1	-1	1	5234	5781	547	-0.4936	-0.8475	-0.3539	421	578	157	916	1439	523	110.6	109.8	-0.8	117.8	57.1	7.2	-52.7	-59.9	0.356749223	0.307199614	0.0932834	0.085790426	26.14817188	27.92660605	-0.049549609	-0.007492974	1.778434177	1.841511376	3.746393452	1.904882076	6.461347382	6.471643836	0.010296454	-7.674902345	-8.968148442
m	5.43	Ho06	Fa03,Fa08	Fa03	Fa08	4.29	5.43	1.14	A2	-2	2	-2	6405	5944	-461	-1.4974	-0.8369	0.6605	441	649	208	1482	1320	-162	78.88	133.8	54.92	65.2	227.3	-13.68	93.5	107.18	0.323114322	0.364349979	0.088076971	0.077717325	27.25876416	21.33040469	0.041235657	-0.010359646	-5.928359472	4.379734715	3.490293466	-0.889441249	2.62296962	7.21707515	4.59410553	-4.664930527	-10.49284381
m	5.43	Ho06	CF07,CF12	CF07	CF12	5.14	5.43	0.29	B2	2	-2	2	6130	6174	44	-0.4354	-1.2456	-0.8102	515	527	12	1332	1201	-131	160.2	105.4	-54.8	157.3	169.3	-2.9	63.9	66.8	0.43620072	0.366576637	0.110555662	0.079346661	25.34513515	21.64531315	-0.069624083	-0.031209001	-3.699822002	4.426606308	1.387334641	-3.039271667	6.825313439	5.951176529	-0.87413691	-9.384479526	-6.869829181
m	5.43	Ho06	CF01,Fa09	CF01	Fa09	5.86	5.29	-0.57	A1	-1	1	-1	5677	5781	104	-1.2071	-0.8475	0.3596	603	578	-25	1288	1439	151	161.3	109.8	-51.5	192	57.1	30.7	-52.7	-83.4	0.406440405	0.307199614	0.067680598	0.085790426	16.65203488	27.92660605	-0.099240791	0.018109828	11.27457118	0.545566101	3.746393452	3.200827351	6.380849677	6.471643836	0.090794159	-7.183554364	-8.968148442
m	5.43	Ho06	Fa02,Fa03	Fa02	Fa03	5.29	4.29	-1	A1	-1	1	-1	5623	6405	782	-0.883	-1.4974	-0.6144	765	441	-324	1360	1482	122	133.3	78.88	-54.42	135.4	65.2	2.1	-13.68	-15.78	0.498627098	0.323114322	0.10009276	0.088076971	20.07367036	27.25876416	-0.175512776	-0.012015789	7.185093795	2.847607052	4.379734715	1.532127663	8.654758052	2.62296962	-6.031788432	-8.470232391	-4.664930527
m	5.43	Ho06	CF01,CF12	CF01	CF12	5.86	5.43	-0.43	B1	1	-1	1	5677	6174	497	-1.2071	-1.2456	-0.0385	603	527	-76	1288	1201	-87	161.3	105.4	-55.9	192	169.3	30.7	63.9	33.2	0.406440405	0.366576637	0.067680598	0.079346661	16.65203488	21.64531315	-0.039863768	0.011666063	4.993278268	0.545566101	1.387334641	0.84176854	6.380849677	5.951176529	-0.429673148	-7.183554364	-6.869829181
m	5.43	Ho06	CF04,EX03	CF04	EX03	4.14	5	0.86	A1	-1	1	-1	2823	5838	3015	0.1147	-0.6274	-0.7421	352	592	240	974	1233	259	124	148.1	24.1	124.6	143.3	0.6	-4.8	-5.4	0.444678748	0.388180669	0.073011048	0.104353547	16.41883007	26.88272635	-0.056498079	0.031342499	10.46389628	-0.067559254	1.74491368	1.812472934	9.090734147	8.56318209	-0.527552057	-4.123045286	-8.535371704
m	5.43	Ho06	Fa01,Fa09	Fa01	Fa09	5.57	5.29	-0.28	A2	-2	2	-2	6054	5781	-273	-1.4289	-0.8475	0.5814	454	578	124	1109	1439	330	108.4	109.8	1.4	100.8	57.1	-7.6	-52.7	-45.1	0.509546638	0.307199614	0.115481715	0.085790426	22.66362024	27.92660605	-0.202347024	-0.029691289	5.26298581	3.803412917	3.746393452	-0.057019465	6.055654279	6.471643836	0.415989557	-7.403792164	-8.968148442
m	5.43	Ho06	EX03,EX05	EX03	EX05	5	5	0	B1	1	-1	1	5838	6343	505	-0.6274	-1.1324	-0.505	592	585	-7	1233	1165	-68	148.1	139.5	-8.6	143.3	178.2	-4.8	38.7	43.5	0.388180669	0.441747338	0.104353547	0.106297989	26.88272635	24.06307404	0.053566669	0.001944442	-2.819652315	1.74491368	4.636314662	2.891400982	8.56318209	3.404824404	-5.158357686	-8.535371704	-9.857111224
m	5.43	Ho06	CF01,Fa04	CF01	Fa04	5.86	4.43	-1.43	B1	1	-1	1	5677	5234	-443	-1.2071	-0.4936	0.7135	603	421	-182	1288	916	-372	161.3	110.6	-50.7	192	117.8	30.7	7.2	-23.5	0.406440405	0.356749223	0.067680598	0.0932834	16.65203488	26.14817188	-0.049691182	0.025602802	9.496136999	0.545566101	1.841511376	1.295945275	6.380849677	6.461347382	0.080497705	-7.183554364	-7.674902345
m	5.43	Ho06	CF02,Fa02	CF02	Fa02	4.57	5.29	0.72	B1	1	-1	1	5161	5623	462	1.0181	-0.883	-1.9011	656	765	109	1474	1360	-114	112.3	133.3	21	189.7	135.4	77.4	2.1	-75.3	0.435772754	0.498627098	0.115835758	0.10009276	26.58168895	20.07367036	0.062854344	-0.015742998	-6.508018586	3.101358549	2.847607052	-0.253751497	8.737714568	8.654758052	-0.082956516	-9.362339862	-8.470232391
m	5.43	Ho06	CF01,EX04	CF01	EX04	5.86	5.43	-0.43	0	0	0	0	5677	5944	267	-1.2071	0.1354	1.3425	603	693	90	1288	1125	-163	161.3	127.8	-33.5	192	114.9	30.7	-12.9	-43.6	0.406440405	0.441234424	0.067680598	0.109946253	16.65203488	24.91787744	0.034794019	0.042265655	8.265842563	0.545566101	1.302609569	0.757043468	6.380849677	3.358522496	-3.022327181	-7.183554364	-7.399611163
m	5.43	Ho06	CF05,Fa09	CF05	Fa09	5	5.29	0.29	B1	1	-1	1	4873	5781	908	-1.484	-0.8475	0.6365	438	578	140	1027	1439	412	116	109.8	-6.2	191	57.1	75	-52.7	-127.7	0.393344006	0.307199614	0.092523197	0.085790426	23.52220839	27.92660605	-0.086144392	-0.006732771	4.404397659	-1.70133196	3.746393452	5.447725412	8.517780032	6.471643836	-2.046136196	-4.430227905	-8.968148442
m	5.43	Ho06	CF02,EX04	CF02	EX04	4.57	5.43	0.86	B1	1	-1	1	5161	5944	783	1.0181	0.1354	-0.8827	656	693	37	1474	1125	-349	112.3	127.8	15.5	189.7	114.9	77.4	-12.9	-90.3	0.435772754	0.441234424	0.115835758	0.109946253	26.58168895	24.91787744	0.00546167	-0.005889505	-1.66381151	3.101358549	1.302609569	-1.79874898	8.737714568	3.358522496	-5.379192072	-9.362339862	-7.399611163
m	5.43	Ho06	Fa02,Fa04	Fa02	Fa04	5.29	4.43	-0.86	A1	-1	1	-1	5623	5234	-389	-0.883	-0.4936	0.3894	765	421	-344	1360	916	-444	133.3	110.6	-22.7	135.4	117.8	2.1	7.2	5.1	0.498627098	0.356749223	0.10009276	0.0932834	20.07367036	26.14817188	-0.141877875	-0.00680936	6.074501513	2.847607052	1.841511376	-1.006095676	8.654758052	6.461347382	-2.19341067	-8.470232391	-7.674902345
m	5.43	Ho06	EX05,Fa08	EX05	Fa08	5	5.43	0.43	0	0	0	0	6343	5944	-399	-1.1324	-0.8369	0.2955	585	649	64	1165	1320	155	139.5	133.8	-5.7	178.2	227.3	38.7	93.5	54.8	0.441747338	0.364349979	0.106297989	0.077717325	24.06307404	21.33040469	-0.077397359	-0.028580664	-2.73266935	4.636314662	3.490293466	-1.146021196	3.404824404	7.21707515	3.812250746	-9.857111224	-10.49284381
m	5.43	Ho06	CF12,EX05	CF12	EX05	5.43	5	-0.43	A1	-1	1	-1	6174	6343	169	-1.2456	-1.1324	0.1132	527	585	58	1201	1165	-36	105.4	139.5	34.1	169.3	178.2	63.9	38.7	-25.2	0.366576637	0.441747338	0.079346661	0.106297989	21.64531315	24.06307404	0.075170701	0.026951328	2.417760891	1.387334641	4.636314662	3.248980021	5.951176529	3.404824404	-2.546352125	-6.869829181	-9.857111224
m	5.43	Ho06	CF07,Fa01	CF07	Fa01	5.14	5.57	0.43	B2	2	-2	2	6130	6054	-76	-0.4354	-1.4289	-0.9935	515	454	-61	1332	1109	-223	160.2	108.4	-51.8	157.3	100.8	-2.9	-7.6	-4.7	0.43620072	0.509546638	0.110555662	0.115481715	25.34513515	22.66362024	0.073345918	0.004926053	-2.681514904	4.426606308	3.803412917	-0.623193391	6.825313439	6.055654279	-0.76965916	-9.384479526	-7.403792164
m	5.43	Ho06	CF07,CF10	CF07	CF10	5.14	3.57	-1.57	B1	1	-1	1	6130	3533	-2597	-0.4354	-0.3612	0.0742	515	421	-94	1332	1058	-274	160.2	109.5	-50.7	157.3	115.4	-2.9	5.9	8.8	0.43620072	0.434461543	0.110555662	0.060767737	25.34513515	13.98690816	-0.001739177	-0.049787925	-11.35822699	4.426606308	0.639366419	-3.787239889	6.825313439	8.069663928	1.244350489	-9.384479526	-4.098734637
m	5.43	Ho06	CF02,Fa06	CF02	Fa06	4.57	5.43	0.86	B1	1	-1	1	5161	5179	18	1.0181	-1.1398	-2.1579	656	546	-110	1474	1489	15	112.3	140.5	28.2	189.7	157	77.4	16.5	-60.9	0.435772754	0.187174105	0.115835758	0.079949862	26.58168895	42.71416818	-0.248598649	-0.035885896	16.13247923	3.101358549	2.349894107	-0.751464442	8.737714568	3.987353674	-4.750360894	-9.362339862	1.081985382
m	5.43	Ho06	Fa08,Fa09	Fa08	Fa09	5.43	5.29	-0.14	B2	2	-2	2	5944	5781	-163	-0.8369	-0.8475	-0.0106	649	578	-71	1320	1439	119	133.8	109.8	-24	227.3	57.1	93.5	-52.7	-146.2	0.364349979	0.307199614	0.077717325	0.085790426	21.33040469	27.92660605	-0.057150365	0.008073101	6.596201366	3.490293466	3.746393452	0.256099986	7.21707515	6.471643836	-0.745431314	-10.49284381	-8.968148442
m	5.43	Ho06	EX05,Fa01	EX05	Fa01	5	5.57	0.57	B2	2	-2	2	6343	6054	-289	-1.1324	-1.4289	-0.2965	585	454	-131	1165	1109	-56	139.5	108.4	-31.1	178.2	100.8	38.7	-7.6	-46.3	0.441747338	0.509546638	0.106297989	0.115481715	24.06307404	22.66362024	0.0677993	0.009183726	-1.399453794	4.636314662	3.803412917	-0.832901745	3.404824404	6.055654279	2.650829875	-9.857111224	-7.403792164
m	5.43	Ho06	Fa03,Fa04	Fa03	Fa04	4.29	4.43	0.14	B1	1	-1	1	6405	5234	-1171	-1.4974	-0.4936	1.0038	441	421	-20	1482	916	-566	78.88	110.6	31.72	65.2	117.8	-13.68	7.2	20.88	0.323114322	0.356749223	0.088076971	0.0932834	27.25876416	26.14817188	0.033634901	0.005206429	-1.110592283	4.379734715	1.841511376	-2.538223339	2.62296962	6.461347382	3.838377762	-4.664930527	-7.674902345
m	5.43	Ho06	EX03,EX04	EX03	EX04	5	5.43	0.43	B2	2	-2	2	5838	5944	106	-0.6274	0.1354	0.7628	592	693	101	1233	1125	-108	148.1	127.8	-20.3	143.3	114.9	-4.8	-12.9	-8.1	0.388180669	0.441234424	0.104353547	0.109946253	26.88272635	24.91787744	0.053053755	0.005592706	-1.964848911	1.74491368	1.302609569	-0.442304111	8.56318209	3.358522496	-5.204659594	-8.535371704	-7.399611163
m	5.43	Ho06	CF10,Fa09	CF10	Fa09	3.57	5.29	1.72	B1	1	-1	1	3533	5781	2248	-0.3612	-0.8475	-0.4863	421	578	157	1058	1439	381	109.5	109.8	0.3	115.4	57.1	5.9	-52.7	-58.6	0.434461543	0.307199614	0.060767737	0.085790426	13.98690816	27.92660605	-0.127261929	0.025022689	13.9396979	0.639366419	3.746393452	3.107027033	8.069663928	6.471643836	-1.598020092	-4.098734637	-8.968148442
m	5.43	Ho06	EX04,Fa03	EX04	Fa03	5.43	4.29	-1.14	B2	2	-2	2	5944	6405	461	0.1354	-1.4974	-1.6328	693	441	-252	1125	1482	357	127.8	78.88	-48.92	114.9	65.2	-12.9	-13.68	-0.78	0.441234424	0.323114322	0.109946253	0.088076971	24.91787744	27.25876416	-0.118120102	-0.021869282	2.340886719	1.302609569	4.379734715	3.077125146	3.358522496	2.62296962	-0.735552876	-7.399611163	-4.664930527
m	5.43	Ho06	CF08,EX03	CF08	EX03	5.29	5	-0.29	A1	-1	1	-1	5715	5838	123	0.4121	-0.6274	-1.0395	573	592	19	1206	1233	27	112.4	148.1	35.7	102.8	143.3	-9.6	-4.8	4.8	0.555324784	0.388180669	0.119148342	0.104353547	21.45561398	26.88272635	-0.167144115	-0.014794795	5.427112371	3.433425711	1.74491368	-1.688512031	6.016214779	8.56318209	2.546967311	-9.783119757	-8.535371704
m	5.43	Ho06	CF10,Fa03	CF10	Fa03	3.57	4.29	0.72	A1	-1	1	-1	3533	6405	2872	-0.3612	-1.4974	-1.1362	421	441	20	1058	1482	424	109.5	78.88	-30.62	115.4	65.2	5.9	-13.68	-19.58	0.434461543	0.323114322	0.060767737	0.088076971	13.98690816	27.25876416	-0.111347221	0.027309234	13.271856	0.639366419	4.379734715	3.740368296	8.069663928	2.62296962	-5.446694308	-4.098734637	-4.664930527
m	5.43	Ho06	EX03,Fa09	EX03	Fa09	5	5.29	0.29	A1	-1	1	-1	5838	5781	-57	-0.6274	-0.8475	-0.2201	592	578	-14	1233	1439	206	148.1	109.8	-38.3	143.3	57.1	-4.8	-52.7	-47.9	0.388180669	0.307199614	0.104353547	0.085790426	26.88272635	27.92660605	-0.080981055	-0.018563121	1.043879701	1.74491368	3.746393452	2.001479772	8.56318209	6.471643836	-2.091538254	-8.535371704	-8.968148442
m	5.43	Ho06	Fa01,Fa08	Fa01	Fa08	5.57	5.43	-0.14	A2	-2	2	-2	6054	5944	-110	-1.4289	-0.8369	0.592	454	649	195	1109	1320	211	108.4	133.8	25.4	100.8	227.3	-7.6	93.5	101.1	0.509546638	0.364349979	0.115481715	0.077717325	22.66362024	21.33040469	-0.145196659	-0.03776439	-1.333215556	3.803412917	3.490293466	-0.313119451	6.055654279	7.21707515	1.161420871	-7.403792164	-10.49284381
m	5.43	Ho06	Fa06,Fa08	Fa06	Fa08	5.43	5.43	0	A1	-1	1	-1	5179	5944	765	-1.1398	-0.8369	0.3029	546	649	103	1489	1320	-169	140.5	133.8	-6.7	157	227.3	16.5	93.5	77	0.187174105	0.364349979	0.079949862	0.077717325	42.71416818	21.33040469	0.177175874	-0.002232537	-21.38376349	2.349894107	3.490293466	1.140399359	3.987353674	7.21707515	3.229721476	1.081985382	-10.49284381
m	5.43	Ho06	CF12,EX04	CF12	EX04	5.43	5.43	0	B1	1	-1	1	6174	5944	-230	-1.2456	0.1354	1.381	527	693	166	1201	1125	-76	105.4	127.8	22.4	169.3	114.9	63.9	-12.9	-76.8	0.366576637	0.441234424	0.079346661	0.109946253	21.64531315	24.91787744	0.074657787	0.030599592	3.272564295	1.387334641	1.302609569	-0.084725072	5.951176529	3.358522496	-2.592654033	-6.869829181	-7.399611163
m	5.43	Ho06	CF03,Fa09	CF03	Fa09	4.71	5.29	0.58	B1	1	-1	1	5796	5781	-15	-1.6114	-0.8475	0.7639	720	578	-142	1383	1439	56	129.5	109.8	-19.7	154.5	57.1	25	-52.7	-77.7	0.630307629	0.307199614	0.147499079	0.085790426	23.40112545	27.92660605	-0.323108015	-0.061708653	4.525480601	3.275341838	3.746393452	0.471051614	6.494469319	6.471643836	-0.022825483	-9.738241311	-8.968148442
m	5.43	Ho06	CF02,CF05	CF02	CF05	4.57	5	0.43	A1	-1	1	-1	5161	4873	-288	1.0181	-1.484	-2.5021	656	438	-218	1474	1027	-447	112.3	116	3.7	189.7	191	77.4	75	-2.4	0.435772754	0.393344006	0.115835758	0.092523197	26.58168895	23.52220839	-0.042428748	-0.023312561	-3.059480556	3.101358549	-1.70133196	-4.802690509	8.737714568	8.517780032	-0.219934536	-9.362339862	-4.430227905
m	5.43	Ho06	EX04,Fa06	EX04	Fa06	5.43	5.43	0	A1	-1	1	-1	5944	5179	-765	0.1354	-1.1398	-1.2752	693	546	-147	1125	1489	364	127.8	140.5	12.7	114.9	157	-12.9	16.5	29.4	0.441234424	0.187174105	0.109946253	0.079949862	24.91787744	42.71416818	-0.254060319	-0.029996391	17.79629074	1.302609569	2.349894107	1.047284538	3.358522496	3.987353674	0.628831178	-7.399611163	1.081985382
m	5.43	Ho06	CF12,Fa04	CF12	Fa04	5.43	4.43	-1	B1	1	-1	1	6174	5234	-940	-1.2456	-0.4936	0.752	527	421	-106	1201	916	-285	105.4	110.6	5.2	169.3	117.8	63.9	7.2	-56.7	0.366576637	0.356749223	0.079346661	0.0932834	21.64531315	26.14817188	-0.009827414	0.013936739	4.502858731	1.387334641	1.841511376	0.454176735	5.951176529	6.461347382	0.510170853	-6.869829181	-7.674902345
m	5.43	Ho06	CF02,CF03	CF02	CF03	4.57	4.71	0.14	B1	1	-1	1	5161	5796	635	1.0181	-1.6114	-2.6295	656	720	64	1474	1383	-91	112.3	129.5	17.2	189.7	154.5	77.4	25	-52.4	0.435772754	0.630307629	0.115835758	0.147499079	26.58168895	23.40112545	0.194534875	0.031663321	-3.180563498	3.101358549	3.275341838	0.173983289	8.737714568	6.494469319	-2.243245249	-9.362339862	-9.738241311
m	5.43	Ho06	EX05,Fa02	EX05	Fa02	5	5.29	0.29	0	0	0	0	6343	5623	-720	-1.1324	-0.883	0.2494	585	765	180	1165	1360	195	139.5	133.3	-6.2	178.2	135.4	38.7	2.1	-36.6	0.441747338	0.498627098	0.106297989	0.10009276	24.06307404	20.07367036	0.05687976	-0.006205229	-3.989403673	4.636314662	2.847607052	-1.78870761	3.404824404	8.654758052	5.249933648	-9.857111224	-8.470232391
m	5.43	Ho06	EX03,Fa06	EX03	Fa06	5	5.43	0.43	A1	-1	1	-1	5838	5179	-659	-0.6274	-1.1398	-0.5124	592	546	-46	1233	1489	256	148.1	140.5	-7.6	143.3	157	-4.8	16.5	21.3	0.388180669	0.187174105	0.104353547	0.079949862	26.88272635	42.71416818	-0.201006564	-0.024403685	15.83144183	1.74491368	2.349894107	0.604980427	8.56318209	3.987353674	-4.575828416	-8.535371704	1.081985382
m	5.43	Ho06	CF02,Fa01	CF02	Fa01	4.57	5.57	1	B2	2	-2	2	5161	6054	893	1.0181	-1.4289	-2.447	656	454	-202	1474	1109	-365	112.3	108.4	-3.9	189.7	100.8	77.4	-7.6	-85	0.435772754	0.509546638	0.115835758	0.115481715	26.58168895	22.66362024	0.073773884	-0.000354043	-3.918068707	3.101358549	3.803412917	0.702054368	8.737714568	6.055654279	-2.682060289	-9.362339862	-7.403792164
m	5.43	Ho06	CF05,CF07	CF05	CF07	5	5.14	0.14	A1	-1	1	-1	4873	6130	1257	-1.484	-0.4354	1.0486	438	515	77	1027	1332	305	116	160.2	44.2	191	157.3	75	-2.9	-77.9	0.393344006	0.43620072	0.092523197	0.110555662	23.52220839	25.34513515	0.042856714	0.018032465	1.822926753	-1.70133196	4.426606308	6.127938268	8.517780032	6.825313439	-1.692466593	-4.430227905	-9.384479526
m	5.43	Ho06	CF10,CF12	CF10	CF12	3.57	5.43	1.86	A1	-1	1	-1	3533	6174	2641	-0.3612	-1.2456	-0.8844	421	527	106	1058	1201	143	109.5	105.4	-4.1	115.4	169.3	5.9	63.9	58	0.434461543	0.366576637	0.060767737	0.079346661	13.98690816	21.64531315	-0.067884906	0.018578924	7.658404989	0.639366419	1.387334641	0.747968222	8.069663928	5.951176529	-2.118487399	-4.098734637	-6.869829181
m	5.43	Ho06	Fa03,Fa06	Fa03	Fa06	4.29	5.43	1.14	A1	-1	1	-1	6405	5179	-1226	-1.4974	-1.1398	0.3576	441	546	105	1482	1489	7	78.88	140.5	61.62	65.2	157	-13.68	16.5	30.18	0.323114322	0.187174105	0.088076971	0.079949862	27.25876416	42.71416818	-0.135940217	-0.008127109	15.45540402	4.379734715	2.349894107	-2.029840608	2.62296962	3.987353674	1.364384054	-4.664930527	1.081985382
m	5.43	Ho06	Fa02,Fa09	Fa02	Fa09	5.29	5.29	0	B2	2	-2	2	5623	5781	158	-0.883	-0.8475	0.0355	765	578	-187	1360	1439	79	133.3	109.8	-23.5	135.4	57.1	2.1	-52.7	-54.8	0.498627098	0.307199614	0.10009276	0.085790426	20.07367036	27.92660605	-0.191427484	-0.014302334	7.852935689	2.847607052	3.746393452	0.8987864	8.654758052	6.471643836	-2.183114216	-8.470232391	-8.968148442
m	5.43	Ho06	CF10,EX03	CF10	EX03	3.57	5	1.43	B2	2	-2	2	3533	5838	2305	-0.3612	-0.6274	-0.2662	421	592	171	1058	1233	175	109.5	148.1	38.6	115.4	143.3	5.9	-4.8	-10.7	0.434461543	0.388180669	0.060767737	0.104353547	13.98690816	26.88272635	-0.046280874	0.04358581	12.89581819	0.639366419	1.74491368	1.105547261	8.069663928	8.56318209	0.493518162	-4.098734637	-8.535371704
m	5.43	Ho06	CF03,Fa06	CF03	Fa06	4.71	5.43	0.72	A2	-2	2	-2	5796	5179	-617	-1.6114	-1.1398	0.4716	720	546	-174	1383	1489	106	129.5	140.5	11	154.5	157	25	16.5	-8.5	0.630307629	0.187174105	0.147499079	0.079949862	23.40112545	42.71416818	-0.443133524	-0.067549217	19.31304273	3.275341838	2.349894107	-0.925447731	6.494469319	3.987353674	-2.507115645	-9.738241311	1.081985382
m	5.43	Ho06	CF03,Fa04	CF03	Fa04	4.71	4.43	-0.28	A1	-1	1	-1	5796	5234	-562	-1.6114	-0.4936	1.1178	720	421	-299	1383	916	-467	129.5	110.6	-18.9	154.5	117.8	25	7.2	-17.8	0.630307629	0.356749223	0.147499079	0.0932834	23.40112545	26.14817188	-0.273558406	-0.054215679	2.747046424	3.275341838	1.841511376	-1.433830462	6.494469319	6.461347382	-0.033121937	-9.738241311	-7.674902345
m	5.43	Ho06	CF10,Fa02	CF10	Fa02	3.57	5.29	1.72	A1	-1	1	-1	3533	5623	2090	-0.3612	-0.883	-0.5218	421	765	344	1058	1360	302	109.5	133.3	23.8	115.4	135.4	5.9	2.1	-3.8	0.434461543	0.498627098	0.060767737	0.10009276	13.98690816	20.07367036	0.064165555	0.039325023	6.086762207	0.639366419	2.847607052	2.208240633	8.069663928	8.654758052	0.585094124	-4.098734637	-8.470232391
m	4	Ho07	CF10,CF12	CF10	CF12	3.57	5.43	1.86	A1	-1	1	-1	3533	6174	2641	-0.3612	-1.2456	-0.8844	421	527	106	1058	1201	143	109.5	105.4	-4.1	115.4	169.3	5.9	63.9	58	0.434461543	0.366576637	0.060767737	0.079346661	13.98690816	21.64531315	-0.067884906	0.018578924	7.658404989	0.639366419	1.387334641	0.747968222	8.069663928	5.951176529	-2.118487399	-4.098734637	-6.869829181
m	4	Ho07	EX04,Fa04	EX04	Fa04	5.43	4.43	-1	B2	2	-2	2	5944	5234	-710	0.1354	-0.4936	-0.629	693	421	-272	1125	916	-209	127.8	110.6	-17.2	114.9	117.8	-12.9	7.2	20.1	0.441234424	0.356749223	0.109946253	0.0932834	24.91787744	26.14817188	-0.084485201	-0.016662853	1.230294436	1.302609569	1.841511376	0.538901807	3.358522496	6.461347382	3.102824886	-7.399611163	-7.674902345
m	4	Ho07	CF03,CF07	CF03	CF07	4.71	5.14	0.43	A2	-2	2	-2	5796	6130	334	-1.6114	-0.4354	1.176	720	515	-205	1383	1332	-51	129.5	160.2	30.7	154.5	157.3	25	-2.9	-27.9	0.630307629	0.43620072	0.147499079	0.110555662	23.40112545	25.34513515	-0.194106909	-0.036943417	1.944009695	3.275341838	4.426606308	1.15126447	6.494469319	6.825313439	0.33084412	-9.738241311	-9.384479526
m	4	Ho07	CF01,EX03	CF01	EX03	5.86	5	-0.86	B1	1	-1	1	5677	5838	161	-1.2071	-0.6274	0.5797	603	592	-11	1288	1233	-55	161.3	148.1	-13.2	192	143.3	30.7	-4.8	-35.5	0.406440405	0.388180669	0.067680598	0.104353547	16.65203488	26.88272635	-0.018259736	0.036672949	10.23069147	0.545566101	1.74491368	1.199347579	6.380849677	8.56318209	2.182332413	-7.183554364	-8.535371704
m	4	Ho07	EX03,Fa04	EX03	Fa04	5	4.43	-0.57	B2	2	-2	2	5838	5234	-604	-0.6274	-0.4936	0.1338	592	421	-171	1233	916	-317	148.1	110.6	-37.5	143.3	117.8	-4.8	7.2	12	0.388180669	0.356749223	0.104353547	0.0932834	26.88272635	26.14817188	-0.031431446	-0.011070147	-0.734554475	1.74491368	1.841511376	0.096597696	8.56318209	6.461347382	-2.101834708	-8.535371704	-7.674902345
m	4	Ho07	EX04,Fa01	EX04	Fa01	5.43	5.57	0.14	B2	2	-2	2	5944	6054	110	0.1354	-1.4289	-1.5643	693	454	-239	1125	1109	-16	127.8	108.4	-19.4	114.9	100.8	-12.9	-7.6	5.3	0.441234424	0.509546638	0.109946253	0.115481715	24.91787744	22.66362024	0.068312214	0.005535462	-2.254257198	1.302609569	3.803412917	2.500803348	3.358522496	6.055654279	2.697131783	-7.399611163	-7.403792164
m	4	Ho07	CF03,Fa02	CF03	Fa02	4.71	5.29	0.58	A1	-1	1	-1	5796	5623	-173	-1.6114	-0.883	0.7284	720	765	45	1383	1360	-23	129.5	133.3	3.8	154.5	135.4	25	2.1	-22.9	0.630307629	0.498627098	0.147499079	0.10009276	23.40112545	20.07367036	-0.131680531	-0.047406319	-3.327455088	3.275341838	2.847607052	-0.427734786	6.494469319	8.654758052	2.160288733	-9.738241311	-8.470232391
m	4	Ho07	CF08,Fa09	CF08	Fa09	5.29	5.29	0	B1	1	-1	1	5715	5781	66	0.4121	-0.8475	-1.2596	573	578	5	1206	1439	233	112.4	109.8	-2.6	102.8	57.1	-9.6	-52.7	-43.1	0.555324784	0.307199614	0.119148342	0.085790426	21.45561398	27.92660605	-0.24812517	-0.033357916	6.470992072	3.433425711	3.746393452	0.312967741	6.016214779	6.471643836	0.455429057	-9.783119757	-8.968148442
m	4	Ho07	CF03,CF05	CF03	CF05	4.71	5	0.29	A1	-1	1	-1	5796	4873	-923	-1.6114	-1.484	0.1274	720	438	-282	1383	1027	-356	129.5	116	-13.5	154.5	191	25	75	50	0.630307629	0.393344006	0.147499079	0.092523197	23.40112545	23.52220839	-0.236963623	-0.054975882	0.121082942	3.275341838	-1.70133196	-4.976673798	6.494469319	8.517780032	2.023310713	-9.738241311	-4.430227905
m	4	Ho07	EX03,Fa01	EX03	Fa01	5	5.57	0.57	B2	2	-2	2	5838	6054	216	-0.6274	-1.4289	-0.8015	592	454	-138	1233	1109	-124	148.1	108.4	-39.7	143.3	100.8	-4.8	-7.6	-2.8	0.388180669	0.509546638	0.104353547	0.115481715	26.88272635	22.66362024	0.121365969	0.011128168	-4.219106109	1.74491368	3.803412917	2.058499237	8.56318209	6.055654279	-2.507527811	-8.535371704	-7.403792164
m	4	Ho07	CF07,CF08	CF07	CF08	5.14	5.29	0.15	B2	2	-2	2	6130	5715	-415	-0.4354	0.4121	0.8475	515	573	58	1332	1206	-126	160.2	112.4	-47.8	157.3	102.8	-2.9	-9.6	-6.7	0.43620072	0.555324784	0.110555662	0.119148342	25.34513515	21.45561398	0.119124064	0.00859268	-3.889521166	4.426606308	3.433425711	-0.993180597	6.825313439	6.016214779	-0.80909866	-9.384479526	-9.783119757
m	4	Ho07	CF05,Fa04	CF05	Fa04	5	4.43	-0.57	B1	1	-1	1	4873	5234	361	-1.484	-0.4936	0.9904	438	421	-17	1027	916	-111	116	110.6	-5.4	191	117.8	75	7.2	-67.8	0.393344006	0.356749223	0.092523197	0.0932834	23.52220839	26.14817188	-0.036594783	0.000760203	2.625963482	-1.70133196	1.841511376	3.542843336	8.517780032	6.461347382	-2.05643265	-4.430227905	-7.674902345
m	4	Ho07	Fa02,Fa06	Fa02	Fa06	5.29	5.43	0.14	A2	-2	2	-2	5623	5179	-444	-0.883	-1.1398	-0.2568	765	546	-219	1360	1489	129	133.3	140.5	7.2	135.4	157	2.1	16.5	14.4	0.498627098	0.187174105	0.10009276	0.079949862	20.07367036	42.71416818	-0.311452993	-0.020142898	22.64049782	2.847607052	2.349894107	-0.497712945	8.654758052	3.987353674	-4.667404378	-8.470232391	1.081985382
m	4	Ho07	CF04,CF05	CF04	CF05	4.14	5	0.86	0	0	0	0	2823	4873	2050	0.1147	-1.484	-1.5987	352	438	86	974	1027	53	124	116	-8	124.6	191	0.6	75	74.4	0.444678748	0.393344006	0.073011048	0.092523197	16.41883007	23.52220839	-0.051334742	0.019512149	7.103378323	-0.067559254	-1.70133196	-1.633772706	9.090734147	8.517780032	-0.572954115	-4.123045286	-4.430227905
m	4	Ho07	CF01,Fa01	CF01	Fa01	5.86	5.57	-0.29	B3	3	-3	3	5677	6054	377	-1.2071	-1.4289	-0.2218	603	454	-149	1288	1109	-179	161.3	108.4	-52.9	192	100.8	30.7	-7.6	-38.3	0.406440405	0.509546638	0.067680598	0.115481715	16.65203488	22.66362024	0.103106233	0.047801117	6.011585365	0.545566101	3.803412917	3.257846816	6.380849677	6.055654279	-0.325195398	-7.183554364	-7.403792164
m	4	Ho07	CF08,Fa08	CF08	Fa08	5.29	5.43	0.14	A1	-1	1	-1	5715	5944	229	0.4121	-0.8369	-1.249	573	649	76	1206	1320	114	112.4	133.8	21.4	102.8	227.3	-9.6	93.5	103.1	0.555324784	0.364349979	0.119148342	0.077717325	21.45561398	21.33040469	-0.190974805	-0.041431017	-0.125209294	3.433425711	3.490293466	0.056867755	6.016214779	7.21707515	1.200860371	-9.783119757	-10.49284381
m	4	Ho07	CF04,Fa09	CF04	Fa09	4.14	5.29	1.15	0	0	0	0	2823	5781	2958	0.1147	-0.8475	-0.9622	352	578	226	974	1439	465	124	109.8	-14.2	124.6	57.1	0.6	-52.7	-53.3	0.444678748	0.307199614	0.073011048	0.085790426	16.41883007	27.92660605	-0.137479134	0.012779378	11.50777598	-0.067559254	3.746393452	3.813952706	9.090734147	6.471643836	-2.619090311	-4.123045286	-8.968148442
m	4	Ho07	Fa01,Fa08	Fa01	Fa08	5.57	5.43	-0.14	A2	-2	2	-2	6054	5944	-110	-1.4289	-0.8369	0.592	454	649	195	1109	1320	211	108.4	133.8	25.4	100.8	227.3	-7.6	93.5	101.1	0.509546638	0.364349979	0.115481715	0.077717325	22.66362024	21.33040469	-0.145196659	-0.03776439	-1.333215556	3.803412917	3.490293466	-0.313119451	6.055654279	7.21707515	1.161420871	-7.403792164	-10.49284381
m	4	Ho07	CF05,Fa09	CF05	Fa09	5	5.29	0.29	B2	2	-2	2	4873	5781	908	-1.484	-0.8475	0.6365	438	578	140	1027	1439	412	116	109.8	-6.2	191	57.1	75	-52.7	-127.7	0.393344006	0.307199614	0.092523197	0.085790426	23.52220839	27.92660605	-0.086144392	-0.006732771	4.404397659	-1.70133196	3.746393452	5.447725412	8.517780032	6.471643836	-2.046136196	-4.430227905	-8.968148442
m	4	Ho07	Fa04,Fa09	Fa04	Fa09	4.43	5.29	0.86	B1	1	-1	1	5234	5781	547	-0.4936	-0.8475	-0.3539	421	578	157	916	1439	523	110.6	109.8	-0.8	117.8	57.1	7.2	-52.7	-59.9	0.356749223	0.307199614	0.0932834	0.085790426	26.14817188	27.92660605	-0.049549609	-0.007492974	1.778434177	1.841511376	3.746393452	1.904882076	6.461347382	6.471643836	0.010296454	-7.674902345	-8.968148442
m	4	Ho07	CF01,EX05	CF01	EX05	5.86	5	-0.86	0	0	0	0	5677	6343	666	-1.2071	-1.1324	0.0747	603	585	-18	1288	1165	-123	161.3	139.5	-21.8	192	178.2	30.7	38.7	8	0.406440405	0.441747338	0.067680598	0.106297989	16.65203488	24.06307404	0.035306933	0.038617391	7.411039159	0.545566101	4.636314662	4.090748561	6.380849677	3.404824404	-2.976025273	-7.183554364	-9.857111224
m	4	Ho07	CF12,EX03	CF12	EX03	5.43	5	-0.43	0	0	0	0	6174	5838	-336	-1.2456	-0.6274	0.6182	527	592	65	1201	1233	32	105.4	148.1	42.7	169.3	143.3	63.9	-4.8	-68.7	0.366576637	0.388180669	0.079346661	0.104353547	21.64531315	26.88272635	0.021604032	0.025006886	5.237413206	1.387334641	1.74491368	0.357579039	5.951176529	8.56318209	2.612005561	-6.869829181	-8.535371704
m	4	Ho07	EX05,Fa01	EX05	Fa01	5	5.57	0.57	B1	1	-1	1	6343	6054	-289	-1.1324	-1.4289	-0.2965	585	454	-131	1165	1109	-56	139.5	108.4	-31.1	178.2	100.8	38.7	-7.6	-46.3	0.441747338	0.509546638	0.106297989	0.115481715	24.06307404	22.66362024	0.0677993	0.009183726	-1.399453794	4.636314662	3.803412917	-0.832901745	3.404824404	6.055654279	2.650829875	-9.857111224	-7.403792164
m	4	Ho07	EX04,Fa06	EX04	Fa06	5.43	5.43	0	A1	-1	1	-1	5944	5179	-765	0.1354	-1.1398	-1.2752	693	546	-147	1125	1489	364	127.8	140.5	12.7	114.9	157	-12.9	16.5	29.4	0.441234424	0.187174105	0.109946253	0.079949862	24.91787744	42.71416818	-0.254060319	-0.029996391	17.79629074	1.302609569	2.349894107	1.047284538	3.358522496	3.987353674	0.628831178	-7.399611163	1.081985382
m	4	Ho07	CF02,EX03	CF02	EX03	4.57	5	0.43	0	0	0	0	5161	5838	677	1.0181	-0.6274	-1.6455	656	592	-64	1474	1233	-241	112.3	148.1	35.8	189.7	143.3	77.4	-4.8	-82.2	0.435772754	0.388180669	0.115835758	0.104353547	26.58168895	26.88272635	-0.047592085	-0.011482211	0.301037402	3.101358549	1.74491368	-1.356444869	8.737714568	8.56318209	-0.174532478	-9.362339862	-8.535371704
m	4	Ho07	CF10,Fa04	CF10	Fa04	3.57	4.43	0.86	0	0	0	0	3533	5234	1701	-0.3612	-0.4936	-0.1324	421	421	0	1058	916	-142	109.5	110.6	1.1	115.4	117.8	5.9	7.2	1.3	0.434461543	0.356749223	0.060767737	0.0932834	13.98690816	26.14817188	-0.07771232	0.032515663	12.16126372	0.639366419	1.841511376	1.202144957	8.069663928	6.461347382	-1.608316546	-4.098734637	-7.674902345
m	4	Ho07	CF03,Fa06	CF03	Fa06	4.71	5.43	0.72	A1	-1	1	-1	5796	5179	-617	-1.6114	-1.1398	0.4716	720	546	-174	1383	1489	106	129.5	140.5	11	154.5	157	25	16.5	-8.5	0.630307629	0.187174105	0.147499079	0.079949862	23.40112545	42.71416818	-0.443133524	-0.067549217	19.31304273	3.275341838	2.349894107	-0.925447731	6.494469319	3.987353674	-2.507115645	-9.738241311	1.081985382
m	4	Ho07	CF07,Fa09	CF07	Fa09	5.14	5.29	0.15	B3	3	-3	3	6130	5781	-349	-0.4354	-0.8475	-0.4121	515	578	63	1332	1439	107	160.2	109.8	-50.4	157.3	57.1	-2.9	-52.7	-49.8	0.43620072	0.307199614	0.110555662	0.085790426	25.34513515	27.92660605	-0.129001106	-0.024765236	2.581470906	4.426606308	3.746393452	-0.680212856	6.825313439	6.471643836	-0.353669603	-9.384479526	-8.968148442
m	4	Ho07	CF05,EX04	CF05	EX04	5	5.43	0.43	B1	1	-1	1	4873	5944	1071	-1.484	0.1354	1.6194	438	693	255	1027	1125	98	116	127.8	11.8	191	114.9	75	-12.9	-87.9	0.393344006	0.441234424	0.092523197	0.109946253	23.52220839	24.91787744	0.047890418	0.017423056	1.395669046	-1.70133196	1.302609569	3.003941529	8.517780032	3.358522496	-5.159257536	-4.430227905	-7.399611163
m	4	Ho07	CF04,Fa01	CF04	Fa01	4.14	5.57	1.43	B1	1	-1	1	2823	6054	3231	0.1147	-1.4289	-1.5436	352	454	102	974	1109	135	124	108.4	-15.6	124.6	100.8	0.6	-7.6	-8.2	0.444678748	0.509546638	0.073011048	0.115481715	16.41883007	22.66362024	0.06486789	0.042470667	6.244790172	-0.067559254	3.803412917	3.870972171	9.090734147	6.055654279	-3.035079868	-4.123045286	-7.403792164
m	4	Ho07	CF05,CF07	CF05	CF07	5	5.14	0.14	A1	-1	1	-1	4873	6130	1257	-1.484	-0.4354	1.0486	438	515	77	1027	1332	305	116	160.2	44.2	191	157.3	75	-2.9	-77.9	0.393344006	0.43620072	0.092523197	0.110555662	23.52220839	25.34513515	0.042856714	0.018032465	1.822926753	-1.70133196	4.426606308	6.127938268	8.517780032	6.825313439	-1.692466593	-4.430227905	-9.384479526
m	4	Ho07	CF02,CF08	CF02	CF08	4.57	5.29	0.72	B2	2	-2	2	5161	5715	554	1.0181	0.4121	-0.606	656	573	-83	1474	1206	-268	112.3	112.4	0.1	189.7	102.8	77.4	-9.6	-87	0.435772754	0.555324784	0.115835758	0.119148342	26.58168895	21.45561398	0.11955203	0.003312584	-5.126074969	3.101358549	3.433425711	0.332067162	8.737714568	6.016214779	-2.721499789	-9.362339862	-9.783119757
m	4	Ho07	CF04,EX05	CF04	EX05	4.14	5	0.86	0	0	0	0	2823	6343	3520	0.1147	-1.1324	-1.2471	352	585	233	974	1165	191	124	139.5	15.5	124.6	178.2	0.6	38.7	38.1	0.444678748	0.441747338	0.073011048	0.106297989	16.41883007	24.06307404	-0.00293141	0.033286941	7.644243965	-0.067559254	4.636314662	4.703873916	9.090734147	3.404824404	-5.685909743	-4.123045286	-9.857111224
m	4	Ho07	EX03,Fa03	EX03	Fa03	5	4.29	-0.71	B3	3	-3	3	5838	6405	567	-0.6274	-1.4974	-0.87	592	441	-151	1233	1482	249	148.1	78.88	-69.22	143.3	65.2	-4.8	-13.68	-8.88	0.388180669	0.323114322	0.104353547	0.088076971	26.88272635	27.25876416	-0.065066347	-0.016276576	0.376037807	1.74491368	4.379734715	2.634821035	8.56318209	2.62296962	-5.94021247	-8.535371704	-4.664930527
m	4	Ho07	CF04,Fa04	CF04	Fa04	4.14	4.43	0.29	0	0	0	0	2823	5234	2411	0.1147	-0.4936	-0.6083	352	421	69	974	916	-58	124	110.6	-13.4	124.6	117.8	0.6	7.2	6.6	0.444678748	0.356749223	0.073011048	0.0932834	16.41883007	26.14817188	-0.087929525	0.020272352	9.729341805	-0.067559254	1.841511376	1.90907063	9.090734147	6.461347382	-2.629386765	-4.123045286	-7.674902345
m	4	Ho07	EX04,Fa02	EX04	Fa02	5.43	5.29	-0.14	0	0	0	0	5944	5623	-321	0.1354	-0.883	-1.0184	693	765	72	1125	1360	235	127.8	133.3	5.5	114.9	135.4	-12.9	2.1	15	0.441234424	0.498627098	0.109946253	0.10009276	24.91787744	20.07367036	0.057392674	-0.009853493	-4.844207077	1.302609569	2.847607052	1.544997483	3.358522496	8.654758052	5.296235556	-7.399611163	-8.470232391
m	4	Ho07	CF01,CF08	CF01	CF08	5.86	5.29	-0.57	B3	3	-3	3	5677	5715	38	-1.2071	0.4121	1.6192	603	573	-30	1288	1206	-82	161.3	112.4	-48.9	192	102.8	30.7	-9.6	-40.3	0.406440405	0.555324784	0.067680598	0.119148342	16.65203488	21.45561398	0.148884379	0.051467744	4.803579103	0.545566101	3.433425711	2.88785961	6.380849677	6.016214779	-0.364634898	-7.183554364	-9.783119757
m	4	Ho07	CF05,Fa08	CF05	Fa08	5	5.43	0.43	B1	1	-1	1	4873	5944	1071	-1.484	-0.8369	0.6471	438	649	211	1027	1320	293	116	133.8	17.8	191	227.3	75	93.5	18.5	0.393344006	0.364349979	0.092523197	0.077717325	23.52220839	21.33040469	-0.028994027	-0.014805872	-2.191803707	-1.70133196	3.490293466	5.191625426	8.517780032	7.21707515	-1.300704882	-4.430227905	-10.49284381
m	4	Ho07	CF01,CF07	CF01	CF07	5.86	5.14	-0.72	A1	-1	1	-1	5677	6130	453	-1.2071	-0.4354	0.7717	603	515	-88	1288	1332	44	161.3	160.2	-1.1	192	157.3	30.7	-2.9	-33.6	0.406440405	0.43620072	0.067680598	0.110555662	16.65203488	25.34513515	0.029760315	0.042875064	8.69310027	0.545566101	4.426606308	3.881040207	6.380849677	6.825313439	0.444463762	-7.183554364	-9.384479526
m	4	Ho07	CF10,Fa09	CF10	Fa09	3.57	5.29	1.72	0	0	0	0	3533	5781	2248	-0.3612	-0.8475	-0.4863	421	578	157	1058	1439	381	109.5	109.8	0.3	115.4	57.1	5.9	-52.7	-58.6	0.434461543	0.307199614	0.060767737	0.085790426	13.98690816	27.92660605	-0.127261929	0.025022689	13.9396979	0.639366419	3.746393452	3.107027033	8.069663928	6.471643836	-1.598020092	-4.098734637	-8.968148442
m	4	Ho07	CF05,Fa03	CF05	Fa03	5	4.29	-0.71	B3	3	-3	3	4873	6405	1532	-1.484	-1.4974	-0.0134	438	441	3	1027	1482	455	116	78.88	-37.12	191	65.2	75	-13.68	-88.68	0.393344006	0.323114322	0.092523197	0.088076971	23.52220839	27.25876416	-0.070229684	-0.004446226	3.736555765	-1.70133196	4.379734715	6.081066675	8.517780032	2.62296962	-5.894810412	-4.430227905	-4.664930527
m	4	Ho07	CF04,Fa06	CF04	Fa06	4.14	5.43	1.29	A1	-1	1	-1	2823	5179	2356	0.1147	-1.1398	-1.2545	352	546	194	974	1489	515	124	140.5	16.5	124.6	157	0.6	16.5	15.9	0.444678748	0.187174105	0.073011048	0.079949862	16.41883007	42.71416818	-0.257504643	0.006938814	26.29533811	-0.067559254	2.349894107	2.417453361	9.090734147	3.987353674	-5.103380473	-4.123045286	1.081985382
m	4	Ho07	CF08,CF10	CF08	CF10	5.29	3.57	-1.72	0	0	0	0	5715	3533	-2182	0.4121	-0.3612	-0.7733	573	421	-152	1206	1058	-148	112.4	109.5	-2.9	102.8	115.4	-9.6	5.9	15.5	0.555324784	0.434461543	0.119148342	0.060767737	21.45561398	13.98690816	-0.120863241	-0.058380605	-7.468705824	3.433425711	0.639366419	-2.794059292	6.016214779	8.069663928	2.053449149	-9.783119757	-4.098734637
m	4	Ho07	CF12,Fa06	CF12	Fa06	5.43	5.43	0	A1	-1	1	-1	6174	5179	-995	-1.2456	-1.1398	0.1058	527	546	19	1201	1489	288	105.4	140.5	35.1	169.3	157	63.9	16.5	-47.4	0.366576637	0.187174105	0.079346661	0.079949862	21.64531315	42.71416818	-0.179402532	0.000603201	21.06885503	1.387334641	2.349894107	0.962559466	5.951176529	3.987353674	-1.963822855	-6.869829181	1.081985382
m	4	Ho07	CF07,EX03	CF07	EX03	5.14	5	-0.14	B2	2	-2	2	6130	5838	-292	-0.4354	-0.6274	-0.192	515	592	77	1332	1233	-99	160.2	148.1	-12.1	157.3	143.3	-2.9	-4.8	-1.9	0.43620072	0.388180669	0.110555662	0.104353547	25.34513515	26.88272635	-0.048020051	-0.006202115	1.537591204	4.426606308	1.74491368	-2.681692628	6.825313439	8.56318209	1.737868651	-9.384479526	-8.535371704
m	4	Ho07	CF03,CF12	CF03	CF12	4.71	5.43	0.72	0	0	0	0	5796	6174	378	-1.6114	-1.2456	0.3658	720	527	-193	1383	1201	-182	129.5	105.4	-24.1	154.5	169.3	25	63.9	38.9	0.630307629	0.366576637	0.147499079	0.079346661	23.40112545	21.64531315	-0.263730992	-0.068152418	-1.755812306	3.275341838	1.387334641	-1.888007197	6.494469319	5.951176529	-0.54329279	-9.738241311	-6.869829181
m	4	Ho07	Fa02,Fa09	Fa02	Fa09	5.29	5.29	0	B1	1	-1	1	5623	5781	158	-0.883	-0.8475	0.0355	765	578	-187	1360	1439	79	133.3	109.8	-23.5	135.4	57.1	2.1	-52.7	-54.8	0.498627098	0.307199614	0.10009276	0.085790426	20.07367036	27.92660605	-0.191427484	-0.014302334	7.852935689	2.847607052	3.746393452	0.8987864	8.654758052	6.471643836	-2.183114216	-8.470232391	-8.968148442
m	4	Ho07	CF04,Fa08	CF04	Fa08	4.14	5.43	1.29	0	0	0	0	2823	5944	3121	0.1147	-0.8369	-0.9516	352	649	297	974	1320	346	124	133.8	9.8	124.6	227.3	0.6	93.5	92.9	0.444678748	0.364349979	0.073011048	0.077717325	16.41883007	21.33040469	-0.080328769	0.004706277	4.911574616	-0.067559254	3.490293466	3.55785272	9.090734147	7.21707515	-1.873658997	-4.123045286	-10.49284381
[truncated: 2,517 more rows]
[truncated: 1 more columns]
